# Supplementary material for: Malaria parasites require a divergent heme oxygenase for apicoplast gene expression and biogenesis
Source: bioRxiv. 2024 May 30:2024.05.30.596652. Preprint. [Version 1] doi: 10.1101/2024.05.30.596652 (PMC11160694; doi:10.1101/2024.05.30.596652)
Supplement: Supplement 4 [file media-4.pdb]

HEADER    ----                                    14-DEC-18   xxxx              
TITLE     ---                                                                   
COMPND    ---
REMARK   3
REMARK   3 REFINEMENT.
REMARK   3   PROGRAM     : REFMAC 5.8.0238  
REMARK   3   AUTHORS     : MURSHUDOV,SKUBAK,LEBEDEV,PANNU,
REMARK   3                 STEINER,NICHOLLS,WINN,LONG,VAGIN
REMARK   3
REMARK   3    REFINEMENT TARGET : MAXIMUM LIKELIHOOD
REMARK   3
REMARK   3  DATA USED IN REFINEMENT.
REMARK   3   RESOLUTION RANGE HIGH (ANGSTROMS) :   2.78
REMARK   3   RESOLUTION RANGE LOW  (ANGSTROMS) :  45.79
REMARK   3   DATA CUTOFF            (SIGMA(F)) : NONE
REMARK   3   COMPLETENESS FOR RANGE        (%) :  99.64
REMARK   3   NUMBER OF REFLECTIONS             :   12443
REMARK   3
REMARK   3  FIT TO DATA USED IN REFINEMENT.
REMARK   3   CROSS-VALIDATION METHOD          : THROUGHOUT
REMARK   3   FREE R VALUE TEST SET SELECTION  : RANDOM
REMARK   3   R VALUE     (WORKING + TEST SET) : 0.20539
REMARK   3   R VALUE            (WORKING SET) :  0.20270
REMARK   3   FREE R VALUE                     :  0.26366
REMARK   3   FREE R VALUE TEST SET SIZE   (%) :  4.4
REMARK   3   FREE R VALUE TEST SET COUNT      :   573
REMARK   3
REMARK   3  FIT IN THE HIGHEST RESOLUTION BIN.
REMARK   3   TOTAL NUMBER OF BINS USED           :      20
REMARK   3   BIN RESOLUTION RANGE HIGH           :    2.780
REMARK   3   BIN RESOLUTION RANGE LOW            :    2.852
REMARK   3   REFLECTION IN BIN     (WORKING SET) :      871
REMARK   3   BIN COMPLETENESS (WORKING+TEST) (%) :    98.70
REMARK   3   BIN R VALUE           (WORKING SET) :    0.314
REMARK   3   BIN FREE R VALUE SET COUNT          :       41
REMARK   3   BIN FREE R VALUE                    :    0.420
REMARK   3
REMARK   3  NUMBER OF NON-HYDROGEN ATOMS USED IN REFINEMENT.
REMARK   3   ALL ATOMS                :     3108
REMARK   3
REMARK   3  B VALUES.
REMARK   3   FROM WILSON PLOT           (A**2) : NULL
REMARK   3   MEAN B VALUE      (OVERALL, A**2) :  64.301
REMARK   3   OVERALL ANISOTROPIC B VALUE.
REMARK   3    B11 (A**2) :    -0.35
REMARK   3    B22 (A**2) :    -4.12
REMARK   3    B33 (A**2) :     4.47
REMARK   3    B12 (A**2) :     0.00
REMARK   3    B13 (A**2) :     0.00
REMARK   3    B23 (A**2) :     0.00
REMARK   3
REMARK   3  ESTIMATED OVERALL COORDINATE ERROR.
REMARK   3   ESU BASED ON R VALUE                            (A):   9.627
REMARK   3   ESU BASED ON FREE R VALUE                       (A):   0.372
REMARK   3   ESU BASED ON MAXIMUM LIKELIHOOD                 (A):   0.294
REMARK   3   ESU FOR B VALUES BASED ON MAXIMUM LIKELIHOOD (A**2):  32.054
REMARK   3
REMARK   3 CORRELATION COEFFICIENTS.
REMARK   3   CORRELATION COEFFICIENT FO-FC      :   0.941
REMARK   3   CORRELATION COEFFICIENT FO-FC FREE :   0.904
REMARK   3
REMARK   3  RMS DEVIATIONS FROM IDEAL VALUES        COUNT    RMS    WEIGHT
REMARK   3   BOND LENGTHS REFINED ATOMS        (A):  3164 ; 0.009 ; 0.013
REMARK   3   BOND LENGTHS OTHERS               (A):  2893 ; 0.001 ; 0.017
REMARK   3   BOND ANGLES REFINED ATOMS   (DEGREES):  4271 ; 1.559 ; 1.631
REMARK   3   BOND ANGLES OTHERS          (DEGREES):  6733 ; 1.326 ; 1.572
REMARK   3   TORSION ANGLES, PERIOD 1    (DEGREES):   365 ; 6.165 ; 5.000
REMARK   3   TORSION ANGLES, PERIOD 2    (DEGREES):   166 ;39.361 ;24.096
REMARK   3   TORSION ANGLES, PERIOD 3    (DEGREES):   588 ;19.795 ;15.000
REMARK   3   TORSION ANGLES, PERIOD 4    (DEGREES):     8 ;23.484 ;15.000
REMARK   3   CHIRAL-CENTER RESTRAINTS       (A**3):   405 ; 0.075 ; 0.200
REMARK   3   GENERAL PLANES REFINED ATOMS      (A):  3420 ; 0.007 ; 0.020
REMARK   3   GENERAL PLANES OTHERS             (A):   668 ; 0.001 ; 0.020
REMARK   3
REMARK   3  ISOTROPIC THERMAL FACTOR RESTRAINTS.     COUNT   RMS    WEIGHT
REMARK   3   MAIN-CHAIN BOND REFINED ATOMS  (A**2):  1466 ; 2.216 ; 4.085
REMARK   3   MAIN-CHAIN BOND OTHER ATOMS    (A**2):  1465 ; 2.215 ; 4.083
REMARK   3   MAIN-CHAIN ANGLE REFINED ATOMS (A**2):  1826 ; 3.557 ; 6.118
REMARK   3   MAIN-CHAIN ANGLE OTHER ATOMS (A**2)  :  1827 ; 3.557 ; 6.121
REMARK   3   SIDE-CHAIN BOND REFINED ATOMS  (A**2):  1698 ; 2.394 ; 4.337
REMARK   3   SIDE-CHAIN BOND OTHER ATOMS  (A**2)  :  1691 ; 2.367 ; 4.334
REMARK   3   SIDE-CHAIN ANGLE OTHER ATOMS (A**2)  :  2433 ; 3.982 ; 6.401
REMARK   3   LONG RANGE B REFINED ATOMS (A**2)    : 12913 ; 7.569 ;75.736
REMARK   3   LONG RANGE B OTHER ATOMS (A**2)      : 12910 ; 7.567 ;75.733
REMARK   3
REMARK   3  NCS RESTRAINTS STATISTICS
REMARK   3   NCS TYPE: LOCAL
REMARK   3   NUMBER OF DIFFERENT NCS PAIRS  :   1
REMARK   3  GROUP  CHAIN1    RANGE     CHAIN2     RANGE    COUNT RMS  WEIGHT
REMARK   3    1     A    95    297       B    95    297    5852  0.15  0.05
REMARK   3
REMARK   3  TWIN DETAILS
REMARK   3   NUMBER OF TWIN DOMAINS  : NULL
REMARK   3
REMARK   3
REMARK   3  TLS DETAILS
REMARK   3   NUMBER OF TLS GROUPS  :    2
REMARK   3   ATOM RECORD CONTAINS SUM OF TLS AND RESIDUAL B FACTORS
REMARK   3
REMARK   3   TLS GROUP :     1
REMARK   3    NUMBER OF COMPONENTS GROUP :    1
REMARK   3    COMPONENTS        C SSSEQI   TO  C SSSEQI
REMARK   3    RESIDUE RANGE :   A    95        A   298
REMARK   3    ORIGIN FOR THE GROUP (A):  59.1072  41.4175  46.2078
REMARK   3    T TENSOR
REMARK   3      T11:   0.2885 T22:   0.1017
REMARK   3      T33:   0.1916 T12:  -0.0474
REMARK   3      T13:   0.0781 T23:  -0.0409
REMARK   3    L TENSOR
REMARK   3      L11:   3.0509 L22:   3.1546
REMARK   3      L33:   5.0251 L12:  -1.1328
REMARK   3      L13:   1.0353 L23:  -1.5066
REMARK   3    S TENSOR
REMARK   3      S11:  -0.0168 S12:  -0.1266 S13:   0.0364
REMARK   3      S21:   0.0533 S22:   0.0235 S23:  -0.2687
REMARK   3      S31:  -0.2162 S32:   0.3193 S33:  -0.0067
REMARK   3
REMARK   3   TLS GROUP :     2
REMARK   3    NUMBER OF COMPONENTS GROUP :    1
REMARK   3    COMPONENTS        C SSSEQI   TO  C SSSEQI
REMARK   3    RESIDUE RANGE :   B    95        B   299
REMARK   3    ORIGIN FOR THE GROUP (A):  45.8066  20.3402  78.4079
REMARK   3    T TENSOR
REMARK   3      T11:   0.0249 T22:   0.2714
REMARK   3      T33:   0.0483 T12:   0.0299
REMARK   3      T13:  -0.0300 T23:  -0.0253
REMARK   3    L TENSOR
REMARK   3      L11:   3.6854 L22:   3.8600
REMARK   3      L33:   3.1622 L12:   1.9175
REMARK   3      L13:  -1.5692 L23:  -1.2314
REMARK   3    S TENSOR
REMARK   3      S11:  -0.0439 S12:   0.0421 S13:   0.2462
REMARK   3      S21:  -0.1330 S22:  -0.0382 S23:   0.3152
REMARK   3      S31:  -0.1782 S32:  -0.1018 S33:   0.0821
REMARK   3
REMARK   3
REMARK   3  BULK SOLVENT MODELLING.
REMARK   3   METHOD USED :  MASK
REMARK   3   PARAMETERS FOR MASK CALCULATION
REMARK   3   VDW PROBE RADIUS   :   1.20
REMARK   3   ION PROBE RADIUS   :   0.80
REMARK   3   SHRINKAGE RADIUS   :   0.80
REMARK   3
REMARK   3  OTHER REFINEMENT REMARKS:
REMARK   3  HYDROGENS HAVE BEEN ADDED IN THE RIDING POSITIONS
REMARK   3  U VALUES      : WITH TLS ADDED
REMARK   3
LINKR            GLU A 111                     PHE A 133                gap
LINKR            GLU B 111                     PHE B 133                gap
CRYST1   54.910   55.370  162.400  90.00  90.00  90.00 P 21 21 21               
SCALE1      0.018212  0.000000  0.000000        0.00000                         
SCALE2      0.000000  0.018060  0.000000        0.00000                         
SCALE3      0.000000  0.000000  0.006158        0.00000                         
ATOM      1  N   LEU A  95      54.760  34.292  24.348  1.00 88.15           N
ANISOU    1  N   LEU A  95    14996   9954   8542   1163    105  -1680       N
ATOM      2  CA  LEU A  95      54.236  34.599  25.700  1.00 85.35           C
ANISOU    2  CA  LEU A  95    14336   9520   8572    870     58  -1532       C
ATOM      3  CB  LEU A  95      54.435  33.402  26.641  1.00 86.26           C
ANISOU    3  CB  LEU A  95    14474   9402   8897    834    -38  -1637       C
ATOM      4  CG  LEU A  95      55.783  32.676  26.619  1.00 88.84           C
ANISOU    4  CG  LEU A  95    14905   9721   9126   1121    154  -1747       C
ATOM      5  CD1 LEU A  95      56.569  32.872  27.923  1.00 90.56           C
ANISOU    5  CD1 LEU A  95    14812   9986   9607   1070    361  -1604       C
ATOM      6  CD2 LEU A  95      55.560  31.192  26.401  1.00 89.69           C
ANISOU    6  CD2 LEU A  95    15363   9530   9185   1205   -109  -1991       C
ATOM      7  C   LEU A  95      54.891  35.875  26.244  1.00 81.82           C
ANISOU    7  C   LEU A  95    13577   9276   8234    833    370  -1300       C
ATOM      8  O   LEU A  95      56.107  36.057  26.084  1.00 83.81           O
ANISOU    8  O   LEU A  95    13784   9670   8388   1010    644  -1265       O
ATOM      9  N   PHE A  96      54.076  36.706  26.895  1.00 78.00           N
ANISOU    9  N   PHE A  96    12885   8799   7953    607    314  -1145       N
ATOM     10  CA  PHE A  96      54.370  38.107  27.293  1.00 71.90           C
ANISOU   10  CA  PHE A  96    11877   8170   7269    536    533   -929       C
ATOM     11  CB  PHE A  96      53.197  38.656  28.103  1.00 68.88           C
ANISOU   11  CB  PHE A  96    11330   7729   7111    323    389   -823       C
ATOM     12  CG  PHE A  96      53.303  40.120  28.451  1.00 68.44           C
ANISOU   12  CG  PHE A  96    11108   7765   7131    264    559   -628       C
ATOM     13  CD1 PHE A  96      53.585  41.067  27.473  1.00 69.60           C
ANISOU   13  CD1 PHE A  96    11328   8032   7084    349    685   -524       C
ATOM     14  CE1 PHE A  96      53.657  42.414  27.796  1.00 69.69           C
ANISOU   14  CE1 PHE A  96    11227   8072   7179    280    813   -341       C
ATOM     15  CZ  PHE A  96      53.434  42.830  29.093  1.00 67.01           C
ANISOU   15  CZ  PHE A  96    10716   7650   7094    152    814   -289       C
ATOM     16  CD2 PHE A  96      53.081  40.558  29.751  1.00 64.31           C
ANISOU   16  CD2 PHE A  96    10385   7192   6858    130    581   -544       C
ATOM     17  CE2 PHE A  96      53.146  41.902  30.069  1.00 63.38           C
ANISOU   17  CE2 PHE A  96    10169   7110   6800     87    707   -390       C
ATOM     18  C   PHE A  96      55.674  38.216  28.093  1.00 68.94           C
ANISOU   18  C   PHE A  96    11327   7849   7015    567    787   -869       C
ATOM     19  O   PHE A  96      56.410  39.165  27.862  1.00 73.09           O
ANISOU   19  O   PHE A  96    11758   8526   7486    595   1007   -730       O
ATOM     20  N   VAL A  97      55.941  37.311  29.030  1.00 66.18           N
ANISOU   20  N   VAL A  97    10923   7384   6836    545    743   -948       N
ATOM     21  CA  VAL A  97      57.085  37.453  29.976  1.00 64.49           C
ANISOU   21  CA  VAL A  97    10500   7232   6770    547    943   -874       C
ATOM     22  CB  VAL A  97      57.049  36.448  31.145  1.00 62.55           C
ANISOU   22  CB  VAL A  97    10205   6829   6730    494    833   -943       C
ATOM     23  CG1 VAL A  97      58.305  36.489  32.001  1.00 59.54           C
ANISOU   23  CG1 VAL A  97     9625   6535   6459    535   1017   -880       C
ATOM     24  CG2 VAL A  97      55.831  36.674  32.015  1.00 61.33           C
ANISOU   24  CG2 VAL A  97     9963   6569   6769    270    663   -884       C
ATOM     25  C   VAL A  97      58.382  37.336  29.193  1.00 66.46           C
ANISOU   25  C   VAL A  97    10779   7650   6821    777   1168   -882       C
ATOM     26  O   VAL A  97      59.235  38.223  29.379  1.00 67.35           O
ANISOU   26  O   VAL A  97    10693   7925   6971    743   1379   -725       O
ATOM     27  N   ARG A  98      58.540  36.287  28.390  1.00 71.73           N
ANISOU   27  N   ARG A  98    11683   8281   7289   1000   1121  -1053       N
ATOM     28  CA  ARG A  98      59.830  35.996  27.697  1.00 78.40           C
ANISOU   28  CA  ARG A  98    12551   9312   7922   1290   1358  -1071       C
ATOM     29  CB  ARG A  98      59.861  34.598  27.052  1.00 86.23           C
ANISOU   29  CB  ARG A  98    13865  10179   8717   1565   1248  -1318       C
ATOM     30  CG  ARG A  98      61.255  33.990  26.926  1.00 92.01           C
ANISOU   30  CG  ARG A  98    14564  11058   9337   1891   1480  -1350       C
ATOM     31  CD  ARG A  98      61.622  33.421  25.561  1.00100.52           C
ANISOU   31  CD  ARG A  98    15943  12226  10022   2269   1559  -1503       C
ATOM     32  NE  ARG A  98      60.568  32.631  24.942  1.00106.88           N
ANISOU   32  NE  ARG A  98    17162  12764  10684   2299   1248  -1747       N
ATOM     33  CZ  ARG A  98      60.443  32.407  23.631  1.00114.92           C
ANISOU   33  CZ  ARG A  98    18504  13833  11326   2541   1229  -1889       C
ATOM     34  NH1 ARG A  98      59.445  31.655  23.192  1.00118.90           N
ANISOU   34  NH1 ARG A  98    19380  14060  11736   2518    887  -2120       N
ATOM     35  NH2 ARG A  98      61.303  32.916  22.756  1.00116.15           N
ANISOU   35  NH2 ARG A  98    18616  14323  11191   2800   1539  -1795       N
ATOM     36  C   ARG A  98      60.100  37.070  26.631  1.00 76.49           C
ANISOU   36  C   ARG A  98    12294   9310   7457   1339   1550   -926       C
ATOM     37  O   ARG A  98      61.277  37.493  26.499  1.00 72.38           O
ANISOU   37  O   ARG A  98    11587   9027   6886   1434   1826   -784       O
ATOM     38  N   ASN A  99      59.049  37.509  25.929  1.00 75.91           N
ANISOU   38  N   ASN A  99    12386   9189   7265   1263   1404   -933       N
ATOM     39  CA  ASN A  99      59.181  38.381  24.740  1.00 79.60           C
ANISOU   39  CA  ASN A  99    12918   9863   7462   1347   1554   -806       C
ATOM     40  CB  ASN A  99      58.143  38.029  23.678  1.00 84.05           C
ANISOU   40  CB  ASN A  99    13811  10355   7767   1435   1328   -955       C
ATOM     41  CG  ASN A  99      58.663  36.963  22.732  1.00 91.22           C
ANISOU   41  CG  ASN A  99    14998  11316   8345   1779   1360  -1159       C
ATOM     42  OD1 ASN A  99      59.879  36.835  22.523  1.00 91.25           O
ANISOU   42  OD1 ASN A  99    14927  11514   8227   2001   1643  -1115       O
ATOM     43  ND2 ASN A  99      57.747  36.204  22.144  1.00 95.97           N
ANISOU   43  ND2 ASN A  99    15923  11753   8789   1833   1065  -1381       N
ATOM     44  C   ASN A  99      59.157  39.863  25.121  1.00 77.46           C
ANISOU   44  C   ASN A  99    12417   9661   7354   1106   1661   -542       C
ATOM     45  O   ASN A  99      59.751  40.639  24.371  1.00 79.86           O
ANISOU   45  O   ASN A  99    12684  10167   7489   1162   1876   -365       O
ATOM     46  N   GLU A 100      58.535  40.257  26.230  1.00 74.76           N
ANISOU   46  N   GLU A 100    11938   9156   7311    859   1527   -504       N
ATOM     47  CA  GLU A 100      58.298  41.698  26.522  1.00 72.86           C
ANISOU   47  CA  GLU A 100    11564   8918   7199    652   1577   -287       C
ATOM     48  CB  GLU A 100      56.809  42.019  26.397  1.00 73.75           C
ANISOU   48  CB  GLU A 100    11799   8896   7323    568   1338   -310       C
ATOM     49  CG  GLU A 100      56.330  41.967  24.951  1.00 76.76           C
ANISOU   49  CG  GLU A 100    12421   9364   7380    725   1281   -335       C
ATOM     50  CD  GLU A 100      55.102  42.814  24.637  1.00 79.62           C
ANISOU   50  CD  GLU A 100    12848   9676   7726    647   1120   -243       C
ATOM     51  OE1 GLU A 100      54.045  42.224  24.340  1.00 79.04           O
ANISOU   51  OE1 GLU A 100    12898   9540   7591    667    865   -374       O
ATOM     52  OE2 GLU A 100      55.196  44.076  24.666  1.00 82.48           O
ANISOU   52  OE2 GLU A 100    13141  10059   8138    566   1235    -31       O
ATOM     53  C   GLU A 100      58.905  42.103  27.867  1.00 68.35           C
ANISOU   53  C   GLU A 100    10737   8305   6927    472   1648   -202       C
ATOM     54  O   GLU A 100      59.684  43.067  27.868  1.00 64.99           O
ANISOU   54  O   GLU A 100    10175   7979   6537    382   1825     -9       O
ATOM     55  N   VAL A 101      58.576  41.398  28.952  1.00 66.01           N
ANISOU   55  N   VAL A 101    10386   7867   6827    411   1505   -329       N
ATOM     56  CA  VAL A 101      58.934  41.799  30.351  1.00 60.60           C
ANISOU   56  CA  VAL A 101     9488   7123   6412    236   1519   -268       C
ATOM     57  CB  VAL A 101      58.173  40.951  31.382  1.00 58.68           C
ANISOU   57  CB  VAL A 101     9247   6720   6329    192   1325   -406       C
ATOM     58  CG1 VAL A 101      58.453  41.423  32.799  1.00 56.78           C
ANISOU   58  CG1 VAL A 101     8822   6432   6317     35   1331   -348       C
ATOM     59  CG2 VAL A 101      56.677  40.929  31.107  1.00 59.33           C
ANISOU   59  CG2 VAL A 101     9465   6692   6384    162   1127   -453       C
ATOM     60  C   VAL A 101      60.448  41.660  30.559  1.00 59.66           C
ANISOU   60  C   VAL A 101     9185   7164   6318    276   1714   -204       C
ATOM     61  O   VAL A 101      61.101  42.610  31.048  1.00 57.25           O
ANISOU   61  O   VAL A 101     8708   6907   6136    115   1808    -51       O
ATOM     62  N   LEU A 102      60.989  40.491  30.236  1.00 60.33           N
ANISOU   62  N   LEU A 102     9304   7321   6296    485   1756   -319       N
ATOM     63  CA  LEU A 102      62.405  40.174  30.519  1.00 63.27           C
ANISOU   63  CA  LEU A 102     9467   7871   6699    571   1931   -264       C
ATOM     64  CB  LEU A 102      62.647  38.677  30.302  1.00 64.78           C
ANISOU   64  CB  LEU A 102     9775   8053   6783    850   1909   -449       C
ATOM     65  CG  LEU A 102      61.915  37.765  31.277  1.00 63.16           C
ANISOU   65  CG  LEU A 102     9654   7603   6738    808   1680   -606       C
ATOM     66  CD1 LEU A 102      62.361  36.328  31.121  1.00 64.89           C
ANISOU   66  CD1 LEU A 102     9995   7786   6871   1086   1667   -765       C
ATOM     67  CD2 LEU A 102      62.133  38.225  32.710  1.00 61.84           C
ANISOU   67  CD2 LEU A 102     9254   7408   6834    594   1646   -516       C
ATOM     68  C   LEU A 102      63.316  41.054  29.662  1.00 67.58           C
ANISOU   68  C   LEU A 102     9891   8663   7120    577   2172    -56       C
ATOM     69  O   LEU A 102      64.284  41.588  30.204  1.00 73.64           O
ANISOU   69  O   LEU A 102    10395   9558   8026    450   2283     98       O
ATOM     70  N   PRO A 103      63.089  41.220  28.329  1.00 68.16           N
ANISOU   70  N   PRO A 103    10137   8828   6929    713   2257    -28       N
ATOM     71  CA  PRO A 103      63.804  42.235  27.561  1.00 69.16           C
ANISOU   71  CA  PRO A 103    10150   9177   6950    666   2484    224       C
ATOM     72  CB  PRO A 103      63.163  42.129  26.175  1.00 71.08           C
ANISOU   72  CB  PRO A 103    10679   9458   6868    860   2496    178       C
ATOM     73  CG  PRO A 103      62.817  40.668  26.086  1.00 71.53           C
ANISOU   73  CG  PRO A 103    10934   9428   6815   1115   2367   -112       C
ATOM     74  CD  PRO A 103      62.241  40.393  27.459  1.00 69.20           C
ANISOU   74  CD  PRO A 103    10581   8877   6831    925   2142   -224       C
ATOM     75  C   PRO A 103      63.690  43.642  28.167  1.00 67.07           C
ANISOU   75  C   PRO A 103     9765   8811   6905    321   2450    419       C
ATOM     76  O   PRO A 103      64.704  44.241  28.345  1.00 69.29           O
ANISOU   76  O   PRO A 103     9807   9242   7276    190   2598    620       O
ATOM     77  N   THR A 104      62.502  44.120  28.529  1.00 64.38           N
ANISOU   77  N   THR A 104     9583   8220   6657    185   2249    358       N
ATOM     78  CA  THR A 104      62.314  45.463  29.153  1.00 64.52           C
ANISOU   78  CA  THR A 104     9549   8090   6872   -102   2195    511       C
ATOM     79  CB  THR A 104      60.859  45.712  29.555  1.00 61.32           C
ANISOU   79  CB  THR A 104     9335   7430   6533   -146   1972    396       C
ATOM     80  OG1 THR A 104      60.066  45.501  28.392  1.00 65.77           O
ANISOU   80  OG1 THR A 104    10110   8018   6859     21   1944    360       O
ATOM     81  CG2 THR A 104      60.591  47.100  30.079  1.00 60.47           C
ANISOU   81  CG2 THR A 104     9244   7149   6584   -371   1918    531       C
ATOM     82  C   THR A 104      63.221  45.586  30.378  1.00 66.32           C
ANISOU   82  C   THR A 104     9524   8325   7348   -280   2197    547       C
ATOM     83  O   THR A 104      63.838  46.651  30.518  1.00 70.56           O
ANISOU   83  O   THR A 104     9943   8873   7990   -502   2259    750       O
ATOM     84  N   LEU A 105      63.296  44.541  31.216  1.00 64.64           N
ANISOU   84  N   LEU A 105     9243   8097   7220   -196   2113    369       N
ATOM     85  CA  LEU A 105      64.117  44.547  32.449  1.00 64.98           C
ANISOU   85  CA  LEU A 105     9051   8157   7478   -340   2081    385       C
ATOM     86  CB  LEU A 105      63.818  43.284  33.267  1.00 63.34           C
ANISOU   86  CB  LEU A 105     8859   7884   7321   -200   1958    171       C
ATOM     87  CG  LEU A 105      62.528  43.257  34.082  1.00 59.12           C
ANISOU   87  CG  LEU A 105     8487   7098   6876   -260   1750     33       C
ATOM     88  CD1 LEU A 105      62.441  41.972  34.870  1.00 56.88           C
ANISOU   88  CD1 LEU A 105     8186   6778   6646   -141   1655   -120       C
ATOM     89  CD2 LEU A 105      62.450  44.440  35.016  1.00 58.53           C
ANISOU   89  CD2 LEU A 105     8373   6901   6964   -504   1670    104       C
ATOM     90  C   LEU A 105      65.598  44.601  32.056  1.00 69.33           C
ANISOU   90  C   LEU A 105     9330   9002   8008   -341   2289    570       C
ATOM     91  O   LEU A 105      66.379  45.226  32.768  1.00 72.38           O
ANISOU   91  O   LEU A 105     9501   9428   8571   -569   2279    697       O
ATOM     92  N   ALA A 106      65.977  43.922  30.980  1.00 73.98           N
ANISOU   92  N   ALA A 106     9923   9805   8381    -83   2464    582       N
ATOM     93  CA  ALA A 106      67.366  43.872  30.476  1.00 81.40           C
ANISOU   93  CA  ALA A 106    10578  11090   9257    -15   2706    777       C
ATOM     94  CB  ALA A 106      67.479  42.857  29.360  1.00 81.77           C
ANISOU   94  CB  ALA A 106    10733  11322   9011    377   2867    693       C
ATOM     95  C   ALA A 106      67.773  45.280  30.015  1.00 88.87           C
ANISOU   95  C   ALA A 106    11419  12109  10239   -291   2815   1078       C
ATOM     96  O   ALA A 106      68.862  45.751  30.400  1.00 95.52           O
ANISOU   96  O   ALA A 106    11941  13121  11230   -488   2888   1283       O
ATOM     97  N   LYS A 107      66.911  45.905  29.204  1.00 92.16           N
ANISOU   97  N   LYS A 107    12098  12396  10523   -308   2811   1115       N
ATOM     98  CA  LYS A 107      66.985  47.312  28.722  1.00 95.37           C
ANISOU   98  CA  LYS A 107    12513  12767  10954   -571   2873   1394       C
ATOM     99  CB  LYS A 107      65.708  47.626  27.927  1.00 96.48           C
ANISOU   99  CB  LYS A 107    13017  12723  10918   -476   2806   1335       C
ATOM    100  CG  LYS A 107      65.733  48.871  27.048  1.00101.19           C
ANISOU  100  CG  LYS A 107    13686  13321  11439   -631   2915   1635       C
ATOM    101  CD  LYS A 107      64.677  48.876  25.946  1.00102.35           C
ANISOU  101  CD  LYS A 107    14156  13420  11310   -420   2905   1593       C
ATOM    102  CE  LYS A 107      65.092  48.086  24.720  1.00105.07           C
ANISOU  102  CE  LYS A 107    14508  14102  11312   -102   3127   1614       C
ATOM    103  NZ  LYS A 107      64.445  48.603  23.492  1.00106.49           N
ANISOU  103  NZ  LYS A 107    14947  14296  11217      0   3172   1735       N
ATOM    104  C   LYS A 107      67.183  48.252  29.921  1.00 95.87           C
ANISOU  104  C   LYS A 107    12471  12621  11332   -951   2704   1462       C
ATOM    105  O   LYS A 107      68.039  49.147  29.812  1.00101.08           O
ANISOU  105  O   LYS A 107    12939  13372  12091  -1214   2791   1744       O
ATOM    106  N   ILE A 108      66.460  48.040  31.029  1.00 90.49           N
ANISOU  106  N   ILE A 108    11907  11680  10795   -982   2469   1223       N
ATOM    107  CA  ILE A 108      66.590  48.846  32.281  1.00 90.70           C
ANISOU  107  CA  ILE A 108    11884  11491  11085  -1298   2280   1229       C
ATOM    108  CB  ILE A 108      65.363  48.655  33.214  1.00 86.28           C
ANISOU  108  CB  ILE A 108    11564  10634  10583  -1239   2051    957       C
ATOM    109  CG1 ILE A 108      64.035  48.968  32.530  1.00 84.22           C
ANISOU  109  CG1 ILE A 108    11618  10192  10188  -1117   2016    906       C
ATOM    110  CG2 ILE A 108      65.482  49.490  34.481  1.00 85.81           C
ANISOU  110  CG2 ILE A 108    11502  10356  10743  -1515   1860    940       C
ATOM    111  CD1 ILE A 108      62.824  48.449  33.280  1.00 80.34           C
ANISOU  111  CD1 ILE A 108    11293   9517   9715   -986   1839    654       C
ATOM    112  C   ILE A 108      67.916  48.448  32.956  1.00 94.80           C
ANISOU  112  C   ILE A 108    12034  12246  11740  -1391   2310   1293       C
ATOM    113  O   ILE A 108      67.902  48.020  34.127  1.00 98.28           O
ANISOU  113  O   ILE A 108    12429  12606  12307  -1408   2145   1121       O
ATOM    114  N   GLU A 109      69.040  48.506  32.240  1.00103.44           N
ANISOU  114  N   GLU A 109    12850  13660  12793  -1422   2523   1544       N
ATOM    115  CA  GLU A 109      70.394  48.235  32.811  1.00107.40           C
ANISOU  115  CA  GLU A 109    12933  14439  13433  -1527   2560   1664       C
ATOM    116  CB  GLU A 109      70.898  46.833  32.468  1.00110.57           C
ANISOU  116  CB  GLU A 109    13159  15169  13681  -1134   2733   1586       C
ATOM    117  CG  GLU A 109      70.029  45.707  32.994  1.00109.15           C
ANISOU  117  CG  GLU A 109    13210  14817  13443   -849   2600   1242       C
ATOM    118  CD  GLU A 109      70.139  45.459  34.484  1.00111.75           C
ANISOU  118  CD  GLU A 109    13453  15029  13976   -962   2370   1104       C
ATOM    119  OE1 GLU A 109      69.425  46.141  35.234  1.00115.46           O
ANISOU  119  OE1 GLU A 109    14111  15195  14561  -1178   2163   1016       O
ATOM    120  OE2 GLU A 109      70.929  44.576  34.891  1.00116.11           O
ANISOU  120  OE2 GLU A 109    13761  15801  14551   -804   2401   1083       O
ATOM    121  C   GLU A 109      71.386  49.275  32.277  1.00110.83           C
ANISOU  121  C   GLU A 109    13114  15050  13945  -1840   2689   2045       C
ATOM    122  O   GLU A 109      71.795  49.159  31.095  1.00106.45           O
ANISOU  122  O   GLU A 109    12450  14783  13210  -1695   2964   2246       O
ATOM    123  N   ASN A 110      71.745  50.258  33.111  1.00110.22           N
ANISOU  123  N   ASN A 110    12961  14800  14116  -2259   2492   2144       N
ATOM    124  CA  ASN A 110      72.526  51.446  32.676  1.00112.58           C
ANISOU  124  CA  ASN A 110    13083  15157  14534  -2657   2550   2523       C
ATOM    125  CB  ASN A 110      71.615  52.566  32.171  1.00110.54           C
ANISOU  125  CB  ASN A 110    13225  14524  14251  -2808   2498   2586       C
ATOM    126  CG  ASN A 110      70.365  52.055  31.491  1.00106.14           C
ANISOU  126  CG  ASN A 110    13029  13858  13441  -2414   2573   2376       C
ATOM    127  OD1 ASN A 110      69.270  52.503  31.812  1.00103.43           O
ANISOU  127  OD1 ASN A 110    13052  13133  13112  -2418   2393   2201       O
ATOM    128  ND2 ASN A 110      70.512  51.102  30.584  1.00104.55           N
ANISOU  128  ND2 ASN A 110    12728  13992  13003  -2061   2821   2382       N
ATOM    129  C   ASN A 110      73.389  51.944  33.835  1.00113.95           C
ANISOU  129  C   ASN A 110    13000  15300  14995  -3059   2317   2592       C
ATOM    130  O   ASN A 110      73.106  51.542  34.989  1.00107.56           O
ANISOU  130  O   ASN A 110    12269  14333  14263  -3018   2085   2308       O
ATOM    131  N   GLU A 111      74.386  52.775  33.508  1.00116.70           N
ANISOU  131  N   GLU A 111    13055  15803  15481  -3437   2372   2969       N
ATOM    132  CA  GLU A 111      75.307  53.406  34.485  1.00117.80           C
ANISOU  132  CA  GLU A 111    12928  15921  15910  -3906   2123   3093       C
ATOM    133  CB  GLU A 111      76.380  52.397  34.908  1.00118.33           C
ANISOU  133  CB  GLU A 111    12478  16468  16012  -3775   2183   3123       C
ATOM    134  CG  GLU A 111      76.828  52.554  36.352  1.00117.90           C
ANISOU  134  CG  GLU A 111    12304  16305  16188  -4063   1818   3000       C
ATOM    135  CD  GLU A 111      77.571  53.848  36.655  1.00121.86           C
ANISOU  135  CD  GLU A 111    12654  16688  16958  -4694   1598   3280       C
ATOM    136  OE1 GLU A 111      78.079  54.488  35.702  1.00123.30           O
ANISOU  136  OE1 GLU A 111    12650  17018  17177  -4925   1786   3667       O
ATOM    137  OE2 GLU A 111      77.633  54.216  37.842  1.00120.49           O
ANISOU  137  OE2 GLU A 111    12567  16267  16947  -4959   1231   3116       O
ATOM    138  C   GLU A 111      75.856  54.691  33.861  1.00119.11           C
ANISOU  138  C   GLU A 111    13003  16042  16211  -4377   2157   3513       C
ATOM    139  O   GLU A 111      75.008  55.531  33.541  1.00115.14           O
ANISOU  139  O   GLU A 111    12933  15129  15684  -4471   2095   3500       O
ATOM    140  N   PHE A 133      75.916  48.963  59.390  1.00118.06           N
ANISOU  140  N   PHE A 133    14481  15341  15034  -3481  -3241   -740       N
ATOM    141  CA  PHE A 133      75.154  47.736  59.046  1.00113.19           C
ANISOU  141  CA  PHE A 133    13832  14837  14337  -3014  -2832   -677       C
ATOM    142  CB  PHE A 133      75.480  47.303  57.611  1.00112.46           C
ANISOU  142  CB  PHE A 133    13345  14888  14497  -3011  -2494   -431       C
ATOM    143  CG  PHE A 133      74.530  46.270  57.055  1.00108.55           C
ANISOU  143  CG  PHE A 133    12920  14386  13937  -2592  -2087   -404       C
ATOM    144  CD1 PHE A 133      73.374  46.659  56.385  1.00107.35           C
ANISOU  144  CD1 PHE A 133    13091  13934  13763  -2518  -1847   -491       C
ATOM    145  CE1 PHE A 133      72.481  45.714  55.891  1.00102.89           C
ANISOU  145  CE1 PHE A 133    12588  13360  13144  -2169  -1515   -467       C
ATOM    146  CZ  PHE A 133      72.740  44.371  56.057  1.00101.23           C
ANISOU  146  CZ  PHE A 133    12154  13400  12906  -1890  -1416   -362       C
ATOM    147  CD2 PHE A 133      74.765  44.914  57.235  1.00106.15           C
ANISOU  147  CD2 PHE A 133    12380  14359  13592  -2272  -1970   -294       C
ATOM    148  CE2 PHE A 133      73.872  43.976  56.740  1.00104.64           C
ANISOU  148  CE2 PHE A 133    12289  14116  13351  -1924  -1636   -277       C
ATOM    149  C   PHE A 133      75.441  46.623  60.074  1.00113.61           C
ANISOU  149  C   PHE A 133    13760  15191  14215  -2733  -2932   -657       C
ATOM    150  O   PHE A 133      76.101  45.626  59.715  1.00113.64           O
ANISOU  150  O   PHE A 133    13335  15510  14331  -2594  -2804   -446       O
ATOM    151  N   THR A 134      74.921  46.769  61.302  1.00113.20           N
ANISOU  151  N   THR A 134    14094  15040  13875  -2613  -3134   -865       N
ATOM    152  CA  THR A 134      75.037  45.793  62.424  1.00112.41           C
ANISOU  152  CA  THR A 134    13973  15191  13547  -2326  -3243   -858       C
ATOM    153  CB  THR A 134      75.100  46.521  63.774  1.00115.51           C
ANISOU  153  CB  THR A 134    14709  15511  13668  -2430  -3666  -1088       C
ATOM    154  OG1 THR A 134      75.648  45.625  64.742  1.00117.45           O
ANISOU  154  OG1 THR A 134    14792  16082  13750  -2244  -3840  -1014       O
ATOM    155  CG2 THR A 134      73.750  47.010  64.246  1.00113.65           C
ANISOU  155  CG2 THR A 134    15056  14966  13157  -2236  -3572  -1330       C
ATOM    156  C   THR A 134      73.867  44.795  62.371  1.00106.82           C
ANISOU  156  C   THR A 134    13440  14446  12699  -1890  -2866   -837       C
ATOM    157  O   THR A 134      73.024  44.919  61.477  1.00105.90           O
ANISOU  157  O   THR A 134    13443  14124  12667  -1835  -2559   -843       O
ATOM    158  N   ARG A 135      73.826  43.829  63.290  1.00102.95           N
ANISOU  158  N   ARG A 135    12956  14153  12007  -1604  -2901   -792       N
ATOM    159  CA  ARG A 135      72.781  42.774  63.297  1.00 96.84           C
ANISOU  159  CA  ARG A 135    12314  13359  11119  -1221  -2566   -724       C
ATOM    160  CB  ARG A 135      73.014  41.726  64.385  1.00 99.18           C
ANISOU  160  CB  ARG A 135    12571  13902  11209   -956  -2670   -627       C
ATOM    161  CG  ARG A 135      74.194  40.796  64.148  1.00 99.41           C
ANISOU  161  CG  ARG A 135    12133  14223  11413   -906  -2720   -403       C
ATOM    162  CD  ARG A 135      74.398  39.905  65.359  1.00100.27           C
ANISOU  162  CD  ARG A 135    12264  14550  11282   -648  -2872   -318       C
ATOM    163  NE  ARG A 135      75.127  38.685  65.035  1.00 99.70           N
ANISOU  163  NE  ARG A 135    11822  14698  11361   -447  -2790    -75       N
ATOM    164  CZ  ARG A 135      75.225  37.623  65.826  1.00 99.30           C
ANISOU  164  CZ  ARG A 135    11767  14807  11155   -155  -2829     65       C
ATOM    165  NH1 ARG A 135      74.654  37.613  67.018  1.00100.44           N
ANISOU  165  NH1 ARG A 135    12239  14950  10972    -37  -2943      3       N
ATOM    166  NH2 ARG A 135      75.900  36.565  65.426  1.00 99.31           N
ANISOU  166  NH2 ARG A 135    11449  14970  11314     43  -2748    278       N
ATOM    167  C   ARG A 135      71.423  43.437  63.517  1.00 94.23           C
ANISOU  167  C   ARG A 135    12455  12749  10597  -1145  -2445   -914       C
ATOM    168  O   ARG A 135      70.503  43.109  62.772  1.00 90.19           O
ANISOU  168  O   ARG A 135    12001  12108  10156  -1008  -2113   -866       O
ATOM    169  N   GLN A 136      71.335  44.405  64.436  1.00 96.66           N
ANISOU  169  N   GLN A 136    13085  12961  10678  -1238  -2719  -1128       N
ATOM    170  CA  GLN A 136      70.102  45.205  64.700  1.00 95.84           C
ANISOU  170  CA  GLN A 136    13453  12594  10366  -1140  -2627  -1334       C
ATOM    171  CB  GLN A 136      70.414  46.419  65.586  1.00101.03           C
ANISOU  171  CB  GLN A 136    14436  13129  10822  -1313  -3020  -1593       C
ATOM    172  CG  GLN A 136      69.281  46.845  66.520  1.00102.12           C
ANISOU  172  CG  GLN A 136    15083  13146  10571  -1040  -2988  -1799       C
ATOM    173  CD  GLN A 136      69.424  46.308  67.928  1.00104.51           C
ANISOU  173  CD  GLN A 136    15503  13697  10509   -821  -3169  -1821       C
ATOM    174  OE1 GLN A 136      70.321  45.520  68.223  1.00104.90           O
ANISOU  174  OE1 GLN A 136    15247  14009  10600   -851  -3311  -1667       O
ATOM    175  NE2 GLN A 136      68.526  46.720  68.814  1.00104.90           N
ANISOU  175  NE2 GLN A 136    15998  13680  10176   -566  -3154  -2002       N
ATOM    176  C   GLN A 136      69.524  45.667  63.357  1.00 91.13           C
ANISOU  176  C   GLN A 136    12851  11757  10017  -1236  -2356  -1322       C
ATOM    177  O   GLN A 136      68.306  45.529  63.127  1.00 88.33           O
ANISOU  177  O   GLN A 136    12684  11289   9587  -1017  -2068  -1331       O
ATOM    178  N   THR A 137      70.407  46.150  62.486  1.00 91.42           N
ANISOU  178  N   THR A 137    12642  11753  10340  -1555  -2445  -1272       N
ATOM    179  CA  THR A 137      70.083  46.735  61.162  1.00 88.59           C
ANISOU  179  CA  THR A 137    12263  11174  10222  -1704  -2240  -1247       C
ATOM    180  CB  THR A 137      71.304  47.461  60.585  1.00 92.53           C
ANISOU  180  CB  THR A 137    12514  11665  10976  -2116  -2456  -1195       C
ATOM    181  OG1 THR A 137      70.905  48.800  60.302  1.00 92.15           O
ANISOU  181  OG1 THR A 137    12791  11270  10949  -2314  -2531  -1350       O
ATOM    182  CG2 THR A 137      71.842  46.820  59.326  1.00 92.90           C
ANISOU  182  CG2 THR A 137    12116  11871  11311  -2166  -2220   -952       C
ATOM    183  C   THR A 137      69.583  45.634  60.222  1.00 82.85           C
ANISOU  183  C   THR A 137    11317  10533   9627  -1492  -1855  -1058       C
ATOM    184  O   THR A 137      68.591  45.881  59.512  1.00 81.72           O
ANISOU  184  O   THR A 137    11334  10200   9516  -1416  -1613  -1082       O
ATOM    185  N   PHE A 138      70.261  44.482  60.197  1.00 79.54           N
ANISOU  185  N   PHE A 138    10558  10379   9282  -1396  -1818   -882       N
ATOM    186  CA  PHE A 138      69.880  43.309  59.370  1.00 74.60           C
ANISOU  186  CA  PHE A 138     9751   9821   8769  -1180  -1493   -714       C
ATOM    187  CB  PHE A 138      70.893  42.172  59.487  1.00 74.85           C
ANISOU  187  CB  PHE A 138     9426  10136   8874  -1082  -1534   -539       C
ATOM    188  CG  PHE A 138      70.594  40.990  58.599  1.00 72.60           C
ANISOU  188  CG  PHE A 138     8998   9878   8708   -861  -1234   -390       C
ATOM    189  CD1 PHE A 138      70.191  41.166  57.279  1.00 70.94           C
ANISOU  189  CD1 PHE A 138     8768   9529   8657   -907   -998   -374       C
ATOM    190  CE1 PHE A 138      69.904  40.071  56.475  1.00 68.15           C
ANISOU  190  CE1 PHE A 138     8327   9177   8387   -700   -755   -265       C
ATOM    191  CZ  PHE A 138      70.044  38.795  56.971  1.00 67.61           C
ANISOU  191  CZ  PHE A 138     8194   9223   8271   -455   -745   -162       C
ATOM    192  CD2 PHE A 138      70.729  39.695  59.077  1.00 72.59           C
ANISOU  192  CD2 PHE A 138     8907  10023   8650   -605  -1206   -266       C
ATOM    193  CE2 PHE A 138      70.451  38.603  58.269  1.00 69.90           C
ANISOU  193  CE2 PHE A 138     8487   9654   8416   -405   -961   -149       C
ATOM    194  C   PHE A 138      68.481  42.827  59.754  1.00 71.80           C
ANISOU  194  C   PHE A 138     9676   9372   8230   -903  -1297   -745       C
ATOM    195  O   PHE A 138      67.685  42.580  58.839  1.00 68.95           O
ANISOU  195  O   PHE A 138     9337   8896   7964   -827  -1035   -700       O
ATOM    196  N   LEU A 139      68.174  42.720  61.051  1.00 73.19           N
ANISOU  196  N   LEU A 139    10053   9613   8143   -762  -1421   -809       N
ATOM    197  CA  LEU A 139      66.831  42.273  61.507  1.00 72.10           C
ANISOU  197  CA  LEU A 139    10150   9431   7811   -500  -1223   -800       C
ATOM    198  CB  LEU A 139      66.736  42.241  63.028  1.00 74.75           C
ANISOU  198  CB  LEU A 139    10688   9892   7822   -355  -1392   -858       C
ATOM    199  CG  LEU A 139      65.394  41.738  63.558  1.00 73.20           C
ANISOU  199  CG  LEU A 139    10689   9709   7415    -82  -1169   -799       C
ATOM    200  CD1 LEU A 139      65.056  40.389  62.957  1.00 71.07           C
ANISOU  200  CD1 LEU A 139    10213   9480   7308     26   -931   -564       C
ATOM    201  CD2 LEU A 139      65.400  41.655  65.072  1.00 76.78           C
ANISOU  201  CD2 LEU A 139    11329  10329   7513     81  -1326   -831       C
ATOM    202  C   LEU A 139      65.782  43.227  60.958  1.00 72.28           C
ANISOU  202  C   LEU A 139    10409   9221   7833   -525  -1080   -922       C
ATOM    203  O   LEU A 139      64.739  42.757  60.475  1.00 71.25           O
ANISOU  203  O   LEU A 139    10305   9039   7728   -382   -821   -844       O
ATOM    204  N   GLN A 140      66.068  44.518  61.042  1.00 75.60           N
ANISOU  204  N   GLN A 140    10996   9500   8229   -705  -1265  -1101       N
ATOM    205  CA  GLN A 140      65.172  45.570  60.529  1.00 77.10           C
ANISOU  205  CA  GLN A 140    11438   9439   8417   -723  -1164  -1227       C
ATOM    206  CB  GLN A 140      65.736  46.949  60.874  1.00 83.37           C
ANISOU  206  CB  GLN A 140    12453  10059   9164   -939  -1457  -1431       C
ATOM    207  CG  GLN A 140      64.704  47.879  61.513  1.00 87.48           C
ANISOU  207  CG  GLN A 140    13418  10395   9424   -764  -1462  -1635       C
ATOM    208  CD  GLN A 140      64.599  49.238  60.867  1.00 92.55           C
ANISOU  208  CD  GLN A 140    14286  10711  10168   -938  -1530  -1772       C
ATOM    209  OE1 GLN A 140      63.824  50.087  61.307  1.00 96.13           O
ANISOU  209  OE1 GLN A 140    15122  10978  10421   -782  -1547  -1952       O
ATOM    210  NE2 GLN A 140      65.341  49.449  59.787  1.00 95.98           N
ANISOU  210  NE2 GLN A 140    14489  11071  10906  -1236  -1551  -1674       N
ATOM    211  C   GLN A 140      64.996  45.347  59.023  1.00 74.38           C
ANISOU  211  C   GLN A 140    10893   9016   8350   -800   -936  -1104       C
ATOM    212  O   GLN A 140      63.853  45.352  58.554  1.00 74.95           O
ANISOU  212  O   GLN A 140    11071   8994   8411   -661   -714  -1090       O
ATOM    213  N   PHE A 141      66.081  45.137  58.286  1.00 75.03           N
ANISOU  213  N   PHE A 141    10684   9163   8659   -998   -984  -1007       N
ATOM    214  CA  PHE A 141      66.048  44.882  56.821  1.00 73.43           C
ANISOU  214  CA  PHE A 141    10288   8919   8691  -1056   -770   -888       C
ATOM    215  CB  PHE A 141      67.443  44.498  56.318  1.00 76.05           C
ANISOU  215  CB  PHE A 141    10262   9417   9213  -1218   -841   -765       C
ATOM    216  CG  PHE A 141      67.531  44.162  54.855  1.00 75.80           C
ANISOU  216  CG  PHE A 141    10033   9387   9380  -1239   -619   -642       C
ATOM    217  CD1 PHE A 141      67.082  45.049  53.894  1.00 76.81           C
ANISOU  217  CD1 PHE A 141    10272   9325   9587  -1356   -520   -667       C
ATOM    218  CE1 PHE A 141      67.152  44.738  52.548  1.00 75.82           C
ANISOU  218  CE1 PHE A 141     9985   9219   9604  -1356   -317   -555       C
ATOM    219  CZ  PHE A 141      67.699  43.545  52.150  1.00 75.88           C
ANISOU  219  CZ  PHE A 141     9731   9423   9676  -1227   -214   -435       C
ATOM    220  CD2 PHE A 141      68.089  42.969  54.437  1.00 78.13           C
ANISOU  220  CD2 PHE A 141    10051   9870   9763  -1120   -517   -502       C
ATOM    221  CE2 PHE A 141      68.164  42.660  53.089  1.00 76.75           C
ANISOU  221  CE2 PHE A 141     9732   9700   9729  -1104   -313   -410       C
ATOM    222  C   PHE A 141      65.013  43.797  56.527  1.00 70.13           C
ANISOU  222  C   PHE A 141     9859   8536   8251   -807   -515   -792       C
ATOM    223  O   PHE A 141      64.125  44.018  55.686  1.00 70.27           O
ANISOU  223  O   PHE A 141     9956   8420   8320   -772   -338   -789       O
ATOM    224  N   LEU A 142      65.117  42.660  57.222  1.00 68.81           N
ANISOU  224  N   LEU A 142     9599   8535   8008   -649   -516   -704       N
ATOM    225  CA  LEU A 142      64.218  41.496  57.018  1.00 66.21           C
ANISOU  225  CA  LEU A 142     9250   8228   7677   -449   -309   -583       C
ATOM    226  CB  LEU A 142      64.698  40.311  57.863  1.00 65.60           C
ANISOU  226  CB  LEU A 142     9065   8325   7535   -318   -373   -468       C
ATOM    227  CG  LEU A 142      66.052  39.719  57.488  1.00 65.39           C
ANISOU  227  CG  LEU A 142     8764   8421   7660   -362   -451   -387       C
ATOM    228  CD1 LEU A 142      66.532  38.758  58.557  1.00 67.42           C
ANISOU  228  CD1 LEU A 142     8959   8845   7810   -215   -562   -287       C
ATOM    229  CD2 LEU A 142      65.996  39.019  56.145  1.00 62.76           C
ANISOU  229  CD2 LEU A 142     8298   8027   7518   -326   -263   -304       C
ATOM    230  C   LEU A 142      62.778  41.894  57.378  1.00 65.80           C
ANISOU  230  C   LEU A 142     9441   8087   7470   -328   -199   -633       C
ATOM    231  O   LEU A 142      61.854  41.537  56.613  1.00 62.45           O
ANISOU  231  O   LEU A 142     9011   7595   7121   -270    -13   -566       O
ATOM    232  N   MET A 143      62.587  42.591  58.498  1.00 67.63           N
ANISOU  232  N   MET A 143     9876   8335   7483   -276   -314   -744       N
ATOM    233  CA  MET A 143      61.249  43.088  58.918  1.00 70.58           C
ANISOU  233  CA  MET A 143    10481   8660   7676   -114   -198   -796       C
ATOM    234  CB  MET A 143      61.348  43.900  60.213  1.00 77.40           C
ANISOU  234  CB  MET A 143    11594   9550   8264    -41   -367   -955       C
ATOM    235  CG  MET A 143      61.718  43.054  61.412  1.00 82.98           C
ANISOU  235  CG  MET A 143    12270  10469   8789     71   -454   -878       C
ATOM    236  SD  MET A 143      60.653  43.336  62.833  1.00 92.39           S
ANISOU  236  SD  MET A 143    13754  11776   9572    368   -398   -929       S
ATOM    237  CE  MET A 143      59.035  43.405  62.046  1.00 87.94           C
ANISOU  237  CE  MET A 143    13192  11149   9072    501    -74   -841       C
ATOM    238  C   MET A 143      60.655  43.986  57.821  1.00 67.01           C
ANISOU  238  C   MET A 143    10102   8015   7341   -178    -97   -863       C
ATOM    239  O   MET A 143      59.422  43.933  57.592  1.00 63.83           O
ANISOU  239  O   MET A 143     9752   7598   6902    -37     82   -813       O
ATOM    240  N   ASP A 144      61.489  44.817  57.192  1.00 64.32           N
ANISOU  240  N   ASP A 144     9759   7544   7133   -386   -216   -951       N
ATOM    241  CA  ASP A 144      61.043  45.719  56.105  1.00 63.49           C
ANISOU  241  CA  ASP A 144     9735   7243   7143   -460   -136   -995       C
ATOM    242  CB  ASP A 144      62.145  46.715  55.737  1.00 67.00           C
ANISOU  242  CB  ASP A 144    10201   7552   7701   -724   -318  -1078       C
ATOM    243  CG  ASP A 144      62.284  47.894  56.702  1.00 71.57           C
ANISOU  243  CG  ASP A 144    11084   7992   8115   -755   -534  -1270       C
ATOM    244  OD1 ASP A 144      61.500  47.973  57.692  1.00 71.58           O
ANISOU  244  OD1 ASP A 144    11299   8020   7876   -523   -523  -1357       O
ATOM    245  OD2 ASP A 144      63.172  48.748  56.451  1.00 75.74           O
ANISOU  245  OD2 ASP A 144    11645   8383   8749  -1012   -715  -1328       O
ATOM    246  C   ASP A 144      60.556  44.826  54.963  1.00 58.67           C
ANISOU  246  C   ASP A 144     8930   6665   6693   -432     66   -843       C
ATOM    247  O   ASP A 144      59.379  44.927  54.593  1.00 55.73           O
ANISOU  247  O   ASP A 144     8630   6247   6297   -310    211   -818       O
ATOM    248  N   LEU A 145      61.415  43.930  54.480  1.00 57.53           N
ANISOU  248  N   LEU A 145     8551   6614   6692   -518     65   -745       N
ATOM    249  CA  LEU A 145      61.070  42.981  53.388  1.00 55.04           C
ANISOU  249  CA  LEU A 145     8085   6314   6513   -483    226   -624       C
ATOM    250  CB  LEU A 145      62.246  42.036  53.158  1.00 55.80           C
ANISOU  250  CB  LEU A 145     7959   6524   6718   -528    189   -546       C
ATOM    251  CG  LEU A 145      63.453  42.665  52.487  1.00 58.12           C
ANISOU  251  CG  LEU A 145     8130   6821   7132   -711    124   -562       C
ATOM    252  CD1 LEU A 145      64.555  41.634  52.311  1.00 59.46           C
ANISOU  252  CD1 LEU A 145     8052   7150   7389   -687    113   -468       C
ATOM    253  CD2 LEU A 145      63.046  43.252  51.152  1.00 57.55           C
ANISOU  253  CD2 LEU A 145     8093   6624   7147   -777    246   -558       C
ATOM    254  C   LEU A 145      59.799  42.191  53.722  1.00 52.67           C
ANISOU  254  C   LEU A 145     7819   6056   6135   -309    345   -545       C
ATOM    255  O   LEU A 145      58.935  42.087  52.843  1.00 54.39           O
ANISOU  255  O   LEU A 145     8035   6212   6416   -285    464   -502       O
ATOM    256  N   TYR A 146      59.690  41.631  54.925  1.00 51.61           N
ANISOU  256  N   TYR A 146     7703   6037   5869   -204    309   -504       N
ATOM    257  CA  TYR A 146      58.495  40.864  55.367  1.00 50.26           C
ANISOU  257  CA  TYR A 146     7540   5935   5622    -62    426   -382       C
ATOM    258  CB  TYR A 146      58.575  40.502  56.850  1.00 50.96           C
ANISOU  258  CB  TYR A 146     7674   6168   5517     50    371   -340       C
ATOM    259  CG  TYR A 146      57.354  39.750  57.293  1.00 50.86           C
ANISOU  259  CG  TYR A 146     7645   6248   5431    172    508   -170       C
ATOM    260  CD1 TYR A 146      57.049  38.515  56.732  1.00 50.12           C
ANISOU  260  CD1 TYR A 146     7421   6129   5492    132    570     -3       C
ATOM    261  CE1 TYR A 146      55.892  37.833  57.079  1.00 51.80           C
ANISOU  261  CE1 TYR A 146     7594   6418   5669    191    683    184       C
ATOM    262  CZ  TYR A 146      55.034  38.364  58.034  1.00 53.25           C
ANISOU  262  CZ  TYR A 146     7841   6754   5638    331    770    222       C
ATOM    263  OH  TYR A 146      53.898  37.676  58.367  1.00 53.69           O
ANISOU  263  OH  TYR A 146     7808   6923   5666    375    897    451       O
ATOM    264  CE2 TYR A 146      55.331  39.592  58.607  1.00 53.36           C
ANISOU  264  CE2 TYR A 146     8010   6797   5465    425    723     31       C
ATOM    265  CD2 TYR A 146      56.471  40.287  58.217  1.00 52.60           C
ANISOU  265  CD2 TYR A 146     7980   6575   5429    326    577   -169       C
ATOM    266  C   TYR A 146      57.211  41.676  55.137  1.00 49.59           C
ANISOU  266  C   TYR A 146     7561   5805   5475     13    535   -409       C
ATOM    267  O   TYR A 146      56.245  41.165  54.606  1.00 47.06           O
ANISOU  267  O   TYR A 146     7171   5490   5217     42    648   -298       O
ATOM    268  N   ASN A 147      57.231  42.936  55.550  1.00 51.85           N
ANISOU  268  N   ASN A 147     8021   6039   5638     47    482   -555       N
ATOM    269  CA  ASN A 147      56.085  43.871  55.549  1.00 51.90           C
ANISOU  269  CA  ASN A 147     8170   6006   5541    184    573   -603       C
ATOM    270  CB  ASN A 147      56.408  45.014  56.512  1.00 53.16           C
ANISOU  270  CB  ASN A 147     8579   6116   5503    258    459   -785       C
ATOM    271  CG  ASN A 147      56.098  44.678  57.947  1.00 53.21           C
ANISOU  271  CG  ASN A 147     8652   6306   5257    448    471   -762       C
ATOM    272  OD1 ASN A 147      54.976  44.843  58.354  1.00 54.31           O
ANISOU  272  OD1 ASN A 147     8848   6540   5246    663    609   -719       O
ATOM    273  ND2 ASN A 147      57.059  44.217  58.720  1.00 54.85           N
ANISOU  273  ND2 ASN A 147     8846   6592   5403    390    334   -775       N
ATOM    274  C   ASN A 147      55.763  44.284  54.097  1.00 51.92           C
ANISOU  274  C   ASN A 147     8140   5868   5716    101    630   -602       C
ATOM    275  O   ASN A 147      54.572  44.264  53.723  1.00 52.36           O
ANISOU  275  O   ASN A 147     8164   5959   5771    207    752   -522       O
ATOM    276  N   ILE A 148      56.759  44.594  53.270  1.00 52.55           N
ANISOU  276  N   ILE A 148     8203   5826   5938    -80    550   -660       N
ATOM    277  CA  ILE A 148      56.502  44.914  51.834  1.00 53.65           C
ANISOU  277  CA  ILE A 148     8313   5853   6219   -153    611   -637       C
ATOM    278  CB  ILE A 148      57.788  45.304  51.082  1.00 54.77           C
ANISOU  278  CB  ILE A 148     8426   5897   6487   -357    529   -680       C
ATOM    279  CG1 ILE A 148      58.367  46.623  51.585  1.00 57.05           C
ANISOU  279  CG1 ILE A 148     8905   6051   6720   -433    400   -810       C
ATOM    280  CG2 ILE A 148      57.551  45.335  49.572  1.00 53.57           C
ANISOU  280  CG2 ILE A 148     8220   5679   6455   -412    614   -620       C
ATOM    281  CD1 ILE A 148      59.867  46.675  51.452  1.00 59.18           C
ANISOU  281  CD1 ILE A 148     9069   6321   7093   -656    279   -816       C
ATOM    282  C   ILE A 148      55.824  43.698  51.180  1.00 53.03           C
ANISOU  282  C   ILE A 148     8062   5859   6228   -132    709   -496       C
ATOM    283  O   ILE A 148      54.762  43.860  50.530  1.00 51.46           O
ANISOU  283  O   ILE A 148     7859   5646   6044    -69    787   -447       O
ATOM    284  N   PHE A 149      56.394  42.505  51.347  1.00 51.57           N
ANISOU  284  N   PHE A 149     7747   5748   6097   -178    687   -430       N
ATOM    285  CA  PHE A 149      55.839  41.285  50.707  1.00 51.01           C
ANISOU  285  CA  PHE A 149     7556   5704   6121   -183    741   -310       C
ATOM    286  CB  PHE A 149      56.818  40.119  50.798  1.00 51.16           C
ANISOU  286  CB  PHE A 149     7483   5744   6208   -226    691   -272       C
ATOM    287  CG  PHE A 149      57.943  40.210  49.809  1.00 51.00           C
ANISOU  287  CG  PHE A 149     7423   5669   6283   -309    668   -333       C
ATOM    288  CD1 PHE A 149      57.683  40.204  48.448  1.00 52.51           C
ANISOU  288  CD1 PHE A 149     7616   5789   6547   -340    718   -337       C
ATOM    289  CE1 PHE A 149      58.710  40.343  47.531  1.00 54.20           C
ANISOU  289  CE1 PHE A 149     7787   5990   6817   -392    728   -374       C
ATOM    290  CZ  PHE A 149      60.005  40.468  47.965  1.00 55.46           C
ANISOU  290  CZ  PHE A 149     7865   6216   6989   -431    683   -392       C
ATOM    291  CD2 PHE A 149      59.246  40.345  50.236  1.00 51.68           C
ANISOU  291  CD2 PHE A 149     7459   5804   6371   -349    598   -373       C
ATOM    292  CE2 PHE A 149      60.275  40.459  49.318  1.00 54.35           C
ANISOU  292  CE2 PHE A 149     7717   6138   6793   -418    603   -395       C
ATOM    293  C   PHE A 149      54.467  40.960  51.301  1.00 50.36           C
ANISOU  293  C   PHE A 149     7448   5716   5970    -79    810   -197       C
ATOM    294  O   PHE A 149      53.549  40.612  50.554  1.00 52.46           O
ANISOU  294  O   PHE A 149     7650   5976   6304    -92    851   -117       O
ATOM    295  N   LEU A 150      54.319  41.095  52.610  1.00 49.26           N
ANISOU  295  N   LEU A 150     7348   5682   5686     21    819   -182       N
ATOM    296  CA  LEU A 150      53.026  40.864  53.268  1.00 50.37           C
ANISOU  296  CA  LEU A 150     7437   5965   5734    140    916    -44       C
ATOM    297  CB  LEU A 150      53.216  41.094  54.765  1.00 52.39           C
ANISOU  297  CB  LEU A 150     7776   6344   5783    272    919    -59       C
ATOM    298  CG  LEU A 150      52.017  40.800  55.665  1.00 52.42           C
ANISOU  298  CG  LEU A 150     7713   6555   5647    424   1047    112       C
ATOM    299  CD1 LEU A 150      51.682  39.321  55.666  1.00 52.15           C
ANISOU  299  CD1 LEU A 150     7505   6582   5728    319   1067    345       C
ATOM    300  CD2 LEU A 150      52.314  41.288  57.078  1.00 53.80           C
ANISOU  300  CD2 LEU A 150     8034   6844   5560    594   1044     43       C
ATOM    301  C   LEU A 150      52.003  41.816  52.656  1.00 51.81           C
ANISOU  301  C   LEU A 150     7642   6139   5903    221    987    -64       C
ATOM    302  O   LEU A 150      50.869  41.367  52.405  1.00 51.87           O
ANISOU  302  O   LEU A 150     7515   6242   5950    242   1056     88       O
ATOM    303  N   LYS A 151      52.383  43.076  52.428  1.00 53.23           N
ANISOU  303  N   LYS A 151     7982   6205   6037    259    957   -228       N
ATOM    304  CA  LYS A 151      51.456  44.104  51.879  1.00 55.59           C
ANISOU  304  CA  LYS A 151     8341   6471   6308    377   1017   -251       C
ATOM    305  CB  LYS A 151      52.122  45.473  51.813  1.00 57.55           C
ANISOU  305  CB  LYS A 151     8824   6538   6505    396    951   -438       C
ATOM    306  CG  LYS A 151      51.151  46.596  51.472  1.00 59.51           C
ANISOU  306  CG  LYS A 151     9183   6736   6691    578   1011   -462       C
ATOM    307  CD  LYS A 151      50.173  46.890  52.558  1.00 62.40           C
ANISOU  307  CD  LYS A 151     9586   7261   6860    859   1111   -438       C
ATOM    308  CE  LYS A 151      48.759  46.994  52.048  1.00 65.74           C
ANISOU  308  CE  LYS A 151     9872   7814   7291   1027   1228   -299       C
ATOM    309  NZ  LYS A 151      47.826  47.335  53.147  1.00 69.24           N
ANISOU  309  NZ  LYS A 151    10335   8453   7519   1347   1356   -262       N
ATOM    310  C   LYS A 151      50.988  43.696  50.474  1.00 55.61           C
ANISOU  310  C   LYS A 151     8218   6435   6475    270   1019   -170       C
ATOM    311  O   LYS A 151      49.775  43.691  50.211  1.00 57.55           O
ANISOU  311  O   LYS A 151     8361   6784   6721    359   1084    -58       O
ATOM    312  N   ILE A 152      51.920  43.316  49.615  1.00 53.95           N
ANISOU  312  N   ILE A 152     8004   6105   6387     96    948   -216       N
ATOM    313  CA  ILE A 152      51.612  42.726  48.279  1.00 53.80           C
ANISOU  313  CA  ILE A 152     7894   6050   6497     -5    930   -156       C
ATOM    314  CB  ILE A 152      52.908  42.215  47.622  1.00 50.12           C
ANISOU  314  CB  ILE A 152     7442   5481   6117   -148    871   -222       C
ATOM    315  CG1 ILE A 152      53.769  43.355  47.095  1.00 50.08           C
ANISOU  315  CG1 ILE A 152     7557   5363   6106   -186    860   -330       C
ATOM    316  CG2 ILE A 152      52.607  41.207  46.542  1.00 49.99           C
ANISOU  316  CG2 ILE A 152     7352   5444   6195   -225    840   -165       C
ATOM    317  CD1 ILE A 152      55.246  42.996  46.996  1.00 51.39           C
ANISOU  317  CD1 ILE A 152     7701   5500   6324   -297    821   -380       C
ATOM    318  C   ILE A 152      50.551  41.620  48.441  1.00 54.37           C
ANISOU  318  C   ILE A 152     7796   6250   6609    -14    944      9       C
ATOM    319  O   ILE A 152      49.566  41.614  47.672  1.00 54.64           O
ANISOU  319  O   ILE A 152     7752   6321   6687    -13    942     85       O
ATOM    320  N   ASP A 153      50.751  40.703  49.388  1.00 54.93           N
ANISOU  320  N   ASP A 153     7807   6389   6673    -38    944     82       N
ATOM    321  CA  ASP A 153      49.824  39.554  49.588  1.00 58.64           C
ANISOU  321  CA  ASP A 153     8116   6958   7205    -97    944    276       C
ATOM    322  CB  ASP A 153      50.371  38.559  50.624  1.00 62.00           C
ANISOU  322  CB  ASP A 153     8527   7409   7620   -132    933    351       C
ATOM    323  CG  ASP A 153      51.550  37.663  50.210  1.00 63.84           C
ANISOU  323  CG  ASP A 153     8824   7481   7951   -239    837    284       C
ATOM    324  OD1 ASP A 153      52.217  37.913  49.103  1.00 63.48           O
ANISOU  324  OD1 ASP A 153     8850   7307   7962   -279    792    143       O
ATOM    325  OD2 ASP A 153      51.839  36.735  51.025  1.00 59.50           O
ANISOU  325  OD2 ASP A 153     8256   6947   7404   -256    819    382       O
ATOM    326  C   ASP A 153      48.437  40.131  49.951  1.00 58.97           C
ANISOU  326  C   ASP A 153     8043   7188   7173     32   1038    400       C
ATOM    327  O   ASP A 153      47.430  39.726  49.335  1.00 57.43           O
ANISOU  327  O   ASP A 153     7698   7055   7065    -35   1015    533       O
ATOM    328  N   ASP A 154      48.411  41.108  50.854  1.00 57.69           N
ANISOU  328  N   ASP A 154     7960   7112   6848    226   1129    345       N
ATOM    329  CA  ASP A 154      47.177  41.779  51.313  1.00 60.98           C
ANISOU  329  CA  ASP A 154     8287   7728   7151    432   1249    446       C
ATOM    330  CB  ASP A 154      47.494  42.739  52.455  1.00 65.66           C
ANISOU  330  CB  ASP A 154     9057   8361   7527    662   1326    327       C
ATOM    331  CG  ASP A 154      47.923  42.038  53.730  1.00 68.86           C
ANISOU  331  CG  ASP A 154     9462   8871   7830    668   1353    387       C
ATOM    332  OD1 ASP A 154      48.021  40.791  53.703  1.00 72.76           O
ANISOU  332  OD1 ASP A 154     9822   9381   8442    485   1314    532       O
ATOM    333  OD2 ASP A 154      48.154  42.736  54.732  1.00 69.91           O
ANISOU  333  OD2 ASP A 154     9752   9054   7755    861   1399    288       O
ATOM    334  C   ASP A 154      46.508  42.512  50.146  1.00 61.23           C
ANISOU  334  C   ASP A 154     8299   7724   7240    473   1232    424       C
ATOM    335  O   ASP A 154      45.263  42.561  50.084  1.00 61.74           O
ANISOU  335  O   ASP A 154     8174   7982   7302    566   1294    587       O
ATOM    336  N   LEU A 155      47.279  43.073  49.223  1.00 58.56           N
ANISOU  336  N   LEU A 155     8129   7171   6950    411   1153    254       N
ATOM    337  CA  LEU A 155      46.645  43.906  48.178  1.00 57.13           C
ANISOU  337  CA  LEU A 155     7961   6957   6789    487   1141    243       C
ATOM    338  CB  LEU A 155      47.623  44.956  47.651  1.00 55.44           C
ANISOU  338  CB  LEU A 155     8003   6508   6552    493   1102     51       C
ATOM    339  CG  LEU A 155      47.748  46.195  48.544  1.00 54.79           C
ANISOU  339  CG  LEU A 155     8123   6376   6318    710   1161    -60       C
ATOM    340  CD1 LEU A 155      49.011  46.962  48.226  1.00 54.39           C
ANISOU  340  CD1 LEU A 155     8316   6069   6280    611   1087   -233       C
ATOM    341  CD2 LEU A 155      46.541  47.095  48.410  1.00 56.19           C
ANISOU  341  CD2 LEU A 155     8294   6635   6419    974   1232     -3       C
ATOM    342  C   LEU A 155      46.101  42.971  47.106  1.00 57.08           C
ANISOU  342  C   LEU A 155     7779   6980   6927    306   1049    359       C
ATOM    343  O   LEU A 155      45.048  43.320  46.527  1.00 59.14           O
ANISOU  343  O   LEU A 155     7925   7347   7198    384   1045    453       O
ATOM    344  N   PHE A 156      46.718  41.797  46.929  1.00 55.07           N
ANISOU  344  N   PHE A 156     7506   6647   6771     92    967    361       N
ATOM    345  CA  PHE A 156      46.135  40.705  46.104  1.00 57.57           C
ANISOU  345  CA  PHE A 156     7680   6976   7218    -93    850    472       C
ATOM    346  CB  PHE A 156      47.094  39.520  46.005  1.00 58.30           C
ANISOU  346  CB  PHE A 156     7847   6912   7392   -275    764    419       C
ATOM    347  CG  PHE A 156      48.299  39.727  45.115  1.00 57.41           C
ANISOU  347  CG  PHE A 156     7928   6607   7275   -303    722    228       C
ATOM    348  CD1 PHE A 156      48.414  40.838  44.281  1.00 56.28           C
ANISOU  348  CD1 PHE A 156     7884   6422   7078   -225    740    135       C
ATOM    349  CE1 PHE A 156      49.533  41.019  43.475  1.00 53.25           C
ANISOU  349  CE1 PHE A 156     7650   5898   6683   -259    725      0       C
ATOM    350  CZ  PHE A 156      50.544  40.093  43.485  1.00 52.97           C
ANISOU  350  CZ  PHE A 156     7658   5779   6688   -340    696    -58       C
ATOM    351  CD2 PHE A 156      49.311  38.779  45.083  1.00 54.06           C
ANISOU  351  CD2 PHE A 156     7582   6057   6899   -398    672    164       C
ATOM    352  CE2 PHE A 156      50.420  38.959  44.267  1.00 54.80           C
ANISOU  352  CE2 PHE A 156     7816   6026   6979   -399    661     14       C
ATOM    353  C   PHE A 156      44.775  40.277  46.684  1.00 61.42           C
ANISOU  353  C   PHE A 156     7900   7705   7731    -86    881    711       C
ATOM    354  O   PHE A 156      43.759  40.298  45.939  1.00 61.36           O
ANISOU  354  O   PHE A 156     7740   7796   7778   -115    814    816       O
ATOM    355  N   LEU A 157      44.739  39.928  47.975  1.00 63.11           N
ANISOU  355  N   LEU A 157     8042   8039   7898    -45    981    815       N
ATOM    356  CA  LEU A 157      43.510  39.446  48.654  1.00 67.55           C
ANISOU  356  CA  LEU A 157     8317   8869   8477    -48   1044   1091       C
ATOM    357  CB  LEU A 157      43.839  38.931  50.062  1.00 71.44           C
ANISOU  357  CB  LEU A 157     8801   9445   8894    -22   1151   1183       C
ATOM    358  CG  LEU A 157      44.749  37.697  50.176  1.00 73.58           C
ANISOU  358  CG  LEU A 157     9171   9519   9266   -245   1044   1172       C
ATOM    359  CD1 LEU A 157      44.644  37.070  51.565  1.00 74.60           C
ANISOU  359  CD1 LEU A 157     9213   9803   9328   -229   1148   1371       C
ATOM    360  CD2 LEU A 157      44.454  36.641  49.114  1.00 75.12           C
ANISOU  360  CD2 LEU A 157     9306   9570   9664   -525    852   1237       C
ATOM    361  C   LEU A 157      42.456  40.558  48.710  1.00 69.60           C
ANISOU  361  C   LEU A 157     8444   9362   8638    206   1159   1163       C
ATOM    362  O   LEU A 157      41.270  40.247  48.559  1.00 71.65           O
ANISOU  362  O   LEU A 157     8413   9842   8966    163   1150   1392       O
ATOM    363  N   GLU A 158      42.841  41.816  48.918  1.00 71.46           N
ANISOU  363  N   GLU A 158     8877   9549   8723    466   1253    986       N
ATOM    364  CA  GLU A 158      41.867  42.942  48.951  1.00 75.03           C
ANISOU  364  CA  GLU A 158     9251  10188   9069    769   1363   1036       C
ATOM    365  CB  GLU A 158      42.538  44.220  49.449  1.00 80.51           C
ANISOU  365  CB  GLU A 158    10258  10748   9584   1039   1450    810       C
ATOM    366  CG  GLU A 158      42.625  44.275  50.966  1.00 88.24           C
ANISOU  366  CG  GLU A 158    11273  11869  10384   1223   1602    827       C
ATOM    367  CD  GLU A 158      43.759  45.119  51.523  1.00 92.64           C
ANISOU  367  CD  GLU A 158    12201  12199  10798   1339   1601    557       C
ATOM    368  OE1 GLU A 158      44.086  46.158  50.887  1.00 89.60           O
ANISOU  368  OE1 GLU A 158    12039  11601  10404   1419   1547    383       O
ATOM    369  OE2 GLU A 158      44.315  44.723  52.587  1.00 96.11           O
ANISOU  369  OE2 GLU A 158    12705  12672  11137   1332   1637    535       O
ATOM    370  C   GLU A 158      41.236  43.159  47.569  1.00 72.00           C
ANISOU  370  C   GLU A 158     8774   9790   8790    714   1238   1067       C
ATOM    371  O   GLU A 158      40.266  43.863  47.509  1.00 75.40           O
ANISOU  371  O   GLU A 158     9067  10415   9165    943   1307   1167       O
ATOM    372  N   ASN A 159      41.789  42.611  46.494  1.00 68.18           N
ANISOU  372  N   ASN A 159     8378   9094   8431    455   1063    979       N
ATOM    373  CA  ASN A 159      41.164  42.674  45.151  1.00 70.15           C
ANISOU  373  CA  ASN A 159     8543   9349   8762    383    915   1018       C
ATOM    374  CB  ASN A 159      41.907  43.625  44.205  1.00 66.83           C
ANISOU  374  CB  ASN A 159     8416   8689   8286    460    873    805       C
ATOM    375  CG  ASN A 159      42.345  44.907  44.877  1.00 64.49           C
ANISOU  375  CG  ASN A 159     8336   8317   7849    738   1024    681       C
ATOM    376  OD1 ASN A 159      41.697  45.934  44.707  1.00 64.04           O
ANISOU  376  OD1 ASN A 159     8288   8324   7718    990   1073    708       O
ATOM    377  ND2 ASN A 159      43.444  44.858  45.623  1.00 59.58           N
ANISOU  377  ND2 ASN A 159     7901   7547   7187    698   1076    544       N
ATOM    378  C   ASN A 159      41.092  41.239  44.624  1.00 72.45           C
ANISOU  378  C   ASN A 159     8717   9597   9212     33    732   1098       C
ATOM    379  O   ASN A 159      41.546  40.997  43.494  1.00 72.88           O
ANISOU  379  O   ASN A 159     8919   9460   9311   -109    575    973       O
ATOM    380  N   LYS A 160      40.538  40.341  45.441  1.00 76.10           N
ANISOU  380  N   LYS A 160     8941  10227   9743    -85    756   1306       N
ATOM    381  CA  LYS A 160      40.472  38.874  45.200  1.00 77.61           C
ANISOU  381  CA  LYS A 160     9046  10342  10100   -436    578   1406       C
ATOM    382  CB  LYS A 160      39.568  38.161  46.211  1.00 82.63           C
ANISOU  382  CB  LYS A 160     9355  11237  10802   -529    643   1719       C
ATOM    383  CG  LYS A 160      39.754  36.651  46.229  1.00 87.60           C
ANISOU  383  CG  LYS A 160     9982  11706  11596   -888    477   1810       C
ATOM    384  CD  LYS A 160      38.681  35.855  46.942  1.00 93.42           C
ANISOU  384  CD  LYS A 160    10355  12693  12445  -1069    485   2179       C
ATOM    385  CE  LYS A 160      38.857  34.372  46.679  1.00 94.14           C
ANISOU  385  CE  LYS A 160    10507  12534  12727  -1464    251   2246       C
ATOM    386  NZ  LYS A 160      37.756  33.580  47.266  1.00 97.53           N
ANISOU  386  NZ  LYS A 160    10566  13192  13298  -1704    227   2644       N
ATOM    387  C   LYS A 160      39.983  38.589  43.780  1.00 76.66           C
ANISOU  387  C   LYS A 160     8893  10162  10072   -611    334   1394       C
ATOM    388  O   LYS A 160      40.485  37.636  43.171  1.00 77.92           O
ANISOU  388  O   LYS A 160     9199  10087  10316   -851    151   1303       O
ATOM    389  N   THR A 161      39.035  39.369  43.270  1.00 77.71           N
ANISOU  389  N   THR A 161     8851  10498  10174   -474    319   1479       N
ATOM    390  CA  THR A 161      38.431  39.112  41.934  1.00 77.17           C
ANISOU  390  CA  THR A 161     8721  10421  10176   -636     58   1493       C
ATOM    391  CB  THR A 161      37.072  39.810  41.799  1.00 79.03           C
ANISOU  391  CB  THR A 161     8615  11007  10404   -482     66   1709       C
ATOM    392  OG1 THR A 161      36.278  39.298  42.876  1.00 77.84           O
ANISOU  392  OG1 THR A 161     8108  11131  10337   -547    161   1995       O
ATOM    393  CG2 THR A 161      36.422  39.592  40.446  1.00 79.41           C
ANISOU  393  CG2 THR A 161     8587  11075  10507   -642   -227   1731       C
ATOM    394  C   THR A 161      39.479  39.448  40.865  1.00 73.03           C
ANISOU  394  C   THR A 161     8577   9604   9565   -602    -16   1202       C
ATOM    395  O   THR A 161      39.881  38.530  40.150  1.00 75.19           O
ANISOU  395  O   THR A 161     9000   9675   9893   -832   -211   1101       O
ATOM    396  N   TYR A 162      39.960  40.685  40.821  1.00 68.89           N
ANISOU  396  N   TYR A 162     8223   9045   8905   -324    141   1076       N
ATOM    397  CA  TYR A 162      40.976  41.153  39.841  1.00 67.88           C
ANISOU  397  CA  TYR A 162     8432   8675   8684   -278    111    842       C
ATOM    398  CB  TYR A 162      41.376  42.602  40.135  1.00 65.89           C
ANISOU  398  CB  TYR A 162     8323   8400   8309     17    310    768       C
ATOM    399  CG  TYR A 162      42.056  43.232  38.953  1.00 65.28           C
ANISOU  399  CG  TYR A 162     8514   8147   8142     63    264    619       C
ATOM    400  CD1 TYR A 162      43.430  43.197  38.826  1.00 63.31           C
ANISOU  400  CD1 TYR A 162     8524   7672   7857      8    320    444       C
ATOM    401  CE1 TYR A 162      44.063  43.743  37.721  1.00 62.89           C
ANISOU  401  CE1 TYR A 162     8692   7489   7713     40    299    344       C
ATOM    402  CZ  TYR A 162      43.314  44.281  36.695  1.00 63.00           C
ANISOU  402  CZ  TYR A 162     8699   7577   7661    124    200    408       C
ATOM    403  OH  TYR A 162      43.948  44.784  35.605  1.00 65.34           O
ANISOU  403  OH  TYR A 162     9218   7757   7848    154    190    334       O
ATOM    404  CE2 TYR A 162      41.937  44.296  36.786  1.00 65.26           C
ANISOU  404  CE2 TYR A 162     8732   8078   7985    181    116    568       C
ATOM    405  CD2 TYR A 162      41.320  43.767  37.906  1.00 66.47           C
ANISOU  405  CD2 TYR A 162     8635   8379   8240    146    154    677       C
ATOM    406  C   TYR A 162      42.221  40.233  39.787  1.00 66.06           C
ANISOU  406  C   TYR A 162     8434   8186   8479   -453     76    673       C
ATOM    407  O   TYR A 162      42.742  39.981  38.673  1.00 63.69           O
ANISOU  407  O   TYR A 162     8332   7728   8137   -525    -47    534       O
ATOM    408  N   PHE A 163      42.704  39.755  40.936  1.00 65.57           N
ANISOU  408  N   PHE A 163     8357   8093   8461   -490    188    688       N
ATOM    409  CA  PHE A 163      43.991  39.018  41.076  1.00 65.68           C
ANISOU  409  CA  PHE A 163     8585   7880   8489   -587    193    537       C
ATOM    410  CB  PHE A 163      44.834  39.615  42.214  1.00 63.90           C
ANISOU  410  CB  PHE A 163     8430   7642   8205   -440    402    484       C
ATOM    411  CG  PHE A 163      45.409  40.981  41.937  1.00 62.31           C
ANISOU  411  CG  PHE A 163     8388   7394   7892   -254    512    360       C
ATOM    412  CD1 PHE A 163      46.266  41.184  40.863  1.00 62.29           C
ANISOU  412  CD1 PHE A 163     8586   7237   7845   -272    473    215       C
ATOM    413  CE1 PHE A 163      46.790  42.439  40.607  1.00 61.67           C
ANISOU  413  CE1 PHE A 163     8648   7101   7680   -139    567    140       C
ATOM    414  CZ  PHE A 163      46.461  43.500  41.420  1.00 61.27           C
ANISOU  414  CZ  PHE A 163     8582   7109   7586     26    678    176       C
ATOM    415  CD2 PHE A 163      45.093  42.057  42.744  1.00 60.58           C
ANISOU  415  CD2 PHE A 163     8135   7278   7604    -56    653    399       C
ATOM    416  CE2 PHE A 163      45.619  43.308  42.488  1.00 60.38           C
ANISOU  416  CE2 PHE A 163     8292   7156   7490     88    725    290       C
ATOM    417  C   PHE A 163      43.747  37.523  41.328  1.00 68.50           C
ANISOU  417  C   PHE A 163     8868   8181   8979   -829     51    625       C
ATOM    418  O   PHE A 163      44.618  36.857  41.927  1.00 69.74           O
ANISOU  418  O   PHE A 163     9131   8201   9162   -874     91    571       O
ATOM    419  N   SER A 164      42.616  36.979  40.882  1.00 71.24           N
ANISOU  419  N   SER A 164     9040   8614   9412   -993   -132    766       N
ATOM    420  CA  SER A 164      42.243  35.568  41.154  1.00 71.87           C
ANISOU  420  CA  SER A 164     9043   8620   9645  -1267   -296    888       C
ATOM    421  CB  SER A 164      40.897  35.225  40.562  1.00 74.90           C
ANISOU  421  CB  SER A 164     9200   9134  10123  -1459   -521   1057       C
ATOM    422  OG  SER A 164      40.861  35.504  39.170  1.00 74.66           O
ANISOU  422  OG  SER A 164     9318   9035  10015  -1444   -692    900       O
ATOM    423  C   SER A 164      43.357  34.650  40.634  1.00 70.88           C
ANISOU  423  C   SER A 164     9240   8171   9521  -1350   -406    680       C
ATOM    424  O   SER A 164      43.772  33.755  41.374  1.00 68.20           O
ANISOU  424  O   SER A 164     8944   7707   9261  -1443   -401    721       O
ATOM    425  N   ILE A 165      43.877  34.912  39.432  1.00 71.79           N
ANISOU  425  N   ILE A 165     9581   8165   9530  -1277   -480    469       N
ATOM    426  CA  ILE A 165      44.914  34.035  38.821  1.00 70.66           C
ANISOU  426  CA  ILE A 165     9751   7739   9357  -1303   -576    262       C
ATOM    427  CB  ILE A 165      45.244  34.456  37.384  1.00 67.68           C
ANISOU  427  CB  ILE A 165     9583   7309   8824  -1201   -647     67       C
ATOM    428  CG1 ILE A 165      44.048  34.198  36.455  1.00 69.40           C
ANISOU  428  CG1 ILE A 165     9747   7566   9056  -1360   -926    114       C
ATOM    429  CG2 ILE A 165      46.495  33.730  36.926  1.00 66.35           C
ANISOU  429  CG2 ILE A 165     9723   6901   8585  -1134   -655   -144       C
ATOM    430  CD1 ILE A 165      43.914  35.144  35.260  1.00 69.16           C
ANISOU  430  CD1 ILE A 165     9790   7635   8850  -1220   -950     27       C
ATOM    431  C   ILE A 165      46.142  33.968  39.733  1.00 70.85           C
ANISOU  431  C   ILE A 165     9864   7685   9369  -1182   -373    203       C
ATOM    432  O   ILE A 165      46.724  32.909  39.784  1.00 77.48           O
ANISOU  432  O   ILE A 165    10865   8317  10255  -1241   -452    138       O
ATOM    433  N   LEU A 166      46.494  35.012  40.472  1.00 71.21           N
ANISOU  433  N   LEU A 166     9816   7882   9359  -1020   -143    229       N
ATOM    434  CA  LEU A 166      47.654  34.964  41.412  1.00 71.79           C
ANISOU  434  CA  LEU A 166     9952   7904   9418   -922     18    182       C
ATOM    435  CB  LEU A 166      48.192  36.377  41.635  1.00 71.69           C
ANISOU  435  CB  LEU A 166     9930   8011   9298   -740    213    122       C
ATOM    436  CG  LEU A 166      49.025  36.929  40.483  1.00 74.39           C
ANISOU  436  CG  LEU A 166    10445   8283   9536   -647    236    -48       C
ATOM    437  CD1 LEU A 166      48.987  38.448  40.440  1.00 73.02           C
ANISOU  437  CD1 LEU A 166    10243   8220   9280   -526    364    -49       C
ATOM    438  CD2 LEU A 166      50.452  36.412  40.564  1.00 75.70           C
ANISOU  438  CD2 LEU A 166    10745   8331   9686   -596    289   -167       C
ATOM    439  C   LEU A 166      47.257  34.351  42.762  1.00 73.90           C
ANISOU  439  C   LEU A 166    10068   8224   9784  -1008     46    372       C
ATOM    440  O   LEU A 166      48.171  34.020  43.561  1.00 73.52           O
ANISOU  440  O   LEU A 166    10084   8115   9734   -953    129    351       O
ATOM    441  N   ILE A 167      45.966  34.347  43.078  1.00 77.57           N
ANISOU  441  N   ILE A 167    10312   8845  10315  -1113      6    574       N
ATOM    442  CA  ILE A 167      45.435  33.808  44.364  1.00 81.45           C
ANISOU  442  CA  ILE A 167    10620   9441  10885  -1199     56    811       C
ATOM    443  CB  ILE A 167      44.183  34.593  44.790  1.00 80.62           C
ANISOU  443  CB  ILE A 167    10224   9644  10764  -1159    146   1009       C
ATOM    444  CG1 ILE A 167      44.601  36.023  45.139  1.00 77.99           C
ANISOU  444  CG1 ILE A 167     9920   9439  10272   -880    355    899       C
ATOM    445  CG2 ILE A 167      43.429  33.921  45.931  1.00 83.15           C
ANISOU  445  CG2 ILE A 167    10313  10112  11165  -1279    187   1305       C
ATOM    446  CD1 ILE A 167      43.539  37.045  44.907  1.00 78.60           C
ANISOU  446  CD1 ILE A 167     9817   9747  10301   -763    407    982       C
ATOM    447  C   ILE A 167      45.186  32.314  44.173  1.00 88.31           C
ANISOU  447  C   ILE A 167    11542  10105  11906  -1453   -157    897       C
ATOM    448  O   ILE A 167      45.856  31.530  44.839  1.00 92.86           O
ANISOU  448  O   ILE A 167    12222  10540  12517  -1472   -145    918       O
ATOM    449  N   TYR A 168      44.267  31.967  43.270  1.00 90.78           N
ANISOU  449  N   TYR A 168    11803  10390  12299  -1637   -367    941       N
ATOM    450  CA  TYR A 168      43.921  30.587  42.857  1.00 91.31           C
ANISOU  450  CA  TYR A 168    11963  10211  12517  -1919   -640    996       C
ATOM    451  CB  TYR A 168      42.900  30.616  41.717  1.00 98.86           C
ANISOU  451  CB  TYR A 168    12849  11199  13513  -2083   -877    999       C
ATOM    452  CG  TYR A 168      41.521  31.100  42.108  1.00105.59           C
ANISOU  452  CG  TYR A 168    13292  12394  14432  -2181   -852   1287       C
ATOM    453  CD1 TYR A 168      41.100  31.077  43.434  1.00107.73           C
ANISOU  453  CD1 TYR A 168    13296  12876  14760  -2200   -674   1568       C
ATOM    454  CE1 TYR A 168      39.835  31.508  43.800  1.00112.26           C
ANISOU  454  CE1 TYR A 168    13468  13806  15379  -2252   -624   1851       C
ATOM    455  CZ  TYR A 168      38.957  31.964  42.831  1.00115.11           C
ANISOU  455  CZ  TYR A 168    13676  14310  15750  -2298   -776   1860       C
ATOM    456  OH  TYR A 168      37.715  32.383  43.211  1.00119.69           O
ANISOU  456  OH  TYR A 168    13823  15275  16376  -2320   -717   2159       O
ATOM    457  CE2 TYR A 168      39.348  31.985  41.501  1.00111.54           C
ANISOU  457  CE2 TYR A 168    13501  13635  15241  -2299   -980   1579       C
ATOM    458  CD2 TYR A 168      40.622  31.559  41.151  1.00108.03           C
ANISOU  458  CD2 TYR A 168    13470  12843  14733  -2235  -1006   1295       C
ATOM    459  C   TYR A 168      45.191  29.831  42.476  1.00 90.77           C
ANISOU  459  C   TYR A 168    12263   9804  12421  -1851   -706    760       C
ATOM    460  O   TYR A 168      45.254  28.657  42.815  1.00101.43           O
ANISOU  460  O   TYR A 168    13717  10929  13890  -2009   -834    841       O
ATOM    461  N   ASN A 169      46.192  30.475  41.864  1.00 89.19           N
ANISOU  461  N   ASN A 169    12243   9574  12070  -1613   -605    504       N
ATOM    462  CA  ASN A 169      47.545  29.875  41.695  1.00 87.32           C
ANISOU  462  CA  ASN A 169    12299   9091  11785  -1474   -593    305       C
ATOM    463  CB  ASN A 169      48.561  30.795  41.020  1.00 80.16           C
ANISOU  463  CB  ASN A 169    11503   8244  10707  -1220   -445     77       C
ATOM    464  CG  ASN A 169      49.796  30.043  40.577  1.00 77.72           C
ANISOU  464  CG  ASN A 169    11478   7704  10347  -1078   -467   -116       C
ATOM    465  OD1 ASN A 169      50.898  30.258  41.080  1.00 71.07           O
ANISOU  465  OD1 ASN A 169    10646   6900   9456   -902   -298   -165       O
ATOM    466  ND2 ASN A 169      49.602  29.107  39.668  1.00 83.45           N
ANISOU  466  ND2 ASN A 169    12434   8187  11083  -1150   -692   -224       N
ATOM    467  C   ASN A 169      48.058  29.436  43.070  1.00 93.02           C
ANISOU  467  C   ASN A 169    12974   9803  12563  -1444   -471    442       C
ATOM    468  O   ASN A 169      48.891  28.527  43.120  1.00105.43           O
ANISOU  468  O   ASN A 169    14763  11137  14158  -1394   -525    364       O
ATOM    469  N   GLY A 170      47.583  30.052  44.150  1.00 94.73           N
ANISOU  469  N   GLY A 170    12934  10276  12783  -1445   -312    639       N
ATOM    470  CA  GLY A 170      47.841  29.588  45.529  1.00100.61           C
ANISOU  470  CA  GLY A 170    13616  11046  13565  -1443   -216    818       C
ATOM    471  C   GLY A 170      48.973  30.402  46.132  1.00 97.93           C
ANISOU  471  C   GLY A 170    13294  10827  13086  -1188     -7    701       C
ATOM    472  O   GLY A 170      49.759  30.955  45.368  1.00 94.61           O
ANISOU  472  O   GLY A 170    12987  10376  12582  -1047     25    477       O
ATOM    473  N   PRO A 171      49.096  30.522  47.479  1.00100.45           N
ANISOU  473  N   PRO A 171    13502  11296  13368  -1129    128    853       N
ATOM    474  CA  PRO A 171      50.013  31.506  48.060  1.00 93.97           C
ANISOU  474  CA  PRO A 171    12676  10625  12403   -914    297    738       C
ATOM    475  CB  PRO A 171      49.718  31.541  49.571  1.00 96.56           C
ANISOU  475  CB  PRO A 171    12870  11143  12674   -886    412    952       C
ATOM    476  CG  PRO A 171      48.627  30.486  49.802  1.00101.86           C
ANISOU  476  CG  PRO A 171    13447  11774  13478  -1104    323   1225       C
ATOM    477  CD  PRO A 171      48.410  29.718  48.506  1.00103.21           C
ANISOU  477  CD  PRO A 171    13741  11678  13796  -1271    115   1145       C
ATOM    478  C   PRO A 171      51.474  31.132  47.756  1.00 85.17           C
ANISOU  478  C   PRO A 171    11749   9338  11270   -791    271    552       C
ATOM    479  O   PRO A 171      51.794  29.954  47.606  1.00 85.24           O
ANISOU  479  O   PRO A 171    11894   9130  11363   -829    157    568       O
ATOM    480  N   MET A 172      52.310  32.153  47.595  1.00 76.03           N
ANISOU  480  N   MET A 172    10599   8278  10010   -646    370    385       N
ATOM    481  CA  MET A 172      53.765  31.987  47.405  1.00 73.63           C
ANISOU  481  CA  MET A 172    10400   7897   9676   -511    379    236       C
ATOM    482  CB  MET A 172      54.350  33.225  46.714  1.00 75.99           C
ANISOU  482  CB  MET A 172    10686   8291   9894   -432    462     67       C
ATOM    483  CG  MET A 172      54.413  33.069  45.193  1.00 73.84           C
ANISOU  483  CG  MET A 172    10523   7898   9632   -430    411    -63       C
ATOM    484  SD  MET A 172      54.118  34.605  44.295  1.00 69.40           S
ANISOU  484  SD  MET A 172     9923   7454   8989   -430    489   -152       S
ATOM    485  CE  MET A 172      53.398  33.893  42.817  1.00 75.02           C
ANISOU  485  CE  MET A 172    10766   8015   9721   -489    356   -209       C
ATOM    486  C   MET A 172      54.377  31.739  48.788  1.00 70.58           C
ANISOU  486  C   MET A 172     9975   7588   9254   -438    418    334       C
ATOM    487  O   MET A 172      53.685  31.920  49.798  1.00 71.41           O
ANISOU  487  O   MET A 172     9986   7823   9322   -477    463    488       O
ATOM    488  N   GLN A 173      55.624  31.306  48.858  1.00 67.14           N
ANISOU  488  N   GLN A 173     9599   7096   8812   -317    403    263       N
ATOM    489  CA  GLN A 173      56.153  30.829  50.153  1.00 66.31           C
ANISOU  489  CA  GLN A 173     9473   7045   8677   -248    400    382       C
ATOM    490  CB  GLN A 173      56.796  29.436  50.059  1.00 67.67           C
ANISOU  490  CB  GLN A 173     9774   7010   8928   -169    307    414       C
ATOM    491  CG  GLN A 173      56.838  28.824  48.671  1.00 68.92           C
ANISOU  491  CG  GLN A 173    10080   6941   9162   -158    237    287       C
ATOM    492  CD  GLN A 173      57.021  27.327  48.662  1.00 72.16           C
ANISOU  492  CD  GLN A 173    10677   7078   9661   -107    117    349       C
ATOM    493  OE1 GLN A 173      57.634  26.714  49.543  1.00 77.84           O
ANISOU  493  OE1 GLN A 173    11415   7779  10382     -1     98    453       O
ATOM    494  NE2 GLN A 173      56.449  26.710  47.645  1.00 73.82           N
ANISOU  494  NE2 GLN A 173    11054   7051   9943   -184     11    286       N
ATOM    495  C   GLN A 173      57.015  31.935  50.770  1.00 61.34           C
ANISOU  495  C   GLN A 173     8751   6623   7931   -159    469    300       C
ATOM    496  O   GLN A 173      57.302  31.819  51.953  1.00 60.74           O
ANISOU  496  O   GLN A 173     8644   6646   7787   -108    464    394       O
ATOM    497  N   LEU A 174      57.321  33.020  50.065  1.00 57.97           N
ANISOU  497  N   LEU A 174     8290   6260   7473   -160    517    148       N
ATOM    498  CA  LEU A 174      58.381  33.950  50.550  1.00 57.25           C
ANISOU  498  CA  LEU A 174     8128   6319   7302   -106    538     64       C
ATOM    499  CB  LEU A 174      58.751  34.965  49.470  1.00 53.25           C
ANISOU  499  CB  LEU A 174     7603   5827   6802   -137    584    -77       C
ATOM    500  CG  LEU A 174      59.882  35.892  49.879  1.00 53.88           C
ANISOU  500  CG  LEU A 174     7602   6036   6833   -134    576   -146       C
ATOM    501  CD1 LEU A 174      61.160  35.113  50.086  1.00 54.60           C
ANISOU  501  CD1 LEU A 174     7615   6176   6954    -36    532   -126       C
ATOM    502  CD2 LEU A 174      60.073  37.000  48.861  1.00 55.71           C
ANISOU  502  CD2 LEU A 174     7824   6269   7075   -205    628   -242       C
ATOM    503  C   LEU A 174      57.978  34.650  51.869  1.00 57.44           C
ANISOU  503  C   LEU A 174     8128   6490   7206   -112    551    118       C
ATOM    504  O   LEU A 174      58.832  34.778  52.753  1.00 57.45           O
ANISOU  504  O   LEU A 174     8100   6592   7135    -56    507    113       O
ATOM    505  N   THR A 175      56.757  35.132  52.018  1.00 57.37           N
ANISOU  505  N   THR A 175     8129   6512   7154   -156    605    163       N
ATOM    506  CA  THR A 175      56.370  35.829  53.264  1.00 62.66           C
ANISOU  506  CA  THR A 175     8802   7335   7668   -108    637    200       C
ATOM    507  CB  THR A 175      54.927  36.341  53.219  1.00 64.59           C
ANISOU  507  CB  THR A 175     9034   7631   7875   -117    725    259       C
ATOM    508  OG1 THR A 175      54.142  35.163  53.031  1.00 74.75           O
ANISOU  508  OG1 THR A 175    10271   8865   9262   -184    724    436       O
ATOM    509  CG2 THR A 175      54.678  37.352  52.127  1.00 61.68           C
ANISOU  509  CG2 THR A 175     8686   7204   7544   -149    751    127       C
ATOM    510  C   THR A 175      56.621  34.857  54.427  1.00 64.79           C
ANISOU  510  C   THR A 175     9068   7666   7883    -50    601    348       C
ATOM    511  O   THR A 175      57.305  35.225  55.401  1.00 68.70           O
ANISOU  511  O   THR A 175     9579   8276   8247     20    560    315       O
ATOM    512  N   ASN A 176      56.152  33.623  54.315  1.00 63.70           N
ANISOU  512  N   ASN A 176     8924   7435   7841    -86    592    510       N
ATOM    513  CA  ASN A 176      56.313  32.636  55.410  1.00 63.73           C
ANISOU  513  CA  ASN A 176     8941   7475   7798    -35    560    694       C
ATOM    514  CB  ASN A 176      55.577  31.350  55.064  1.00 66.54           C
ANISOU  514  CB  ASN A 176     9313   7667   8299   -128    541    881       C
ATOM    515  CG  ASN A 176      54.086  31.567  55.035  1.00 69.48           C
ANISOU  515  CG  ASN A 176     9613   8108   8677   -232    623   1011       C
ATOM    516  OD1 ASN A 176      53.580  32.553  55.575  1.00 72.48           O
ANISOU  516  OD1 ASN A 176     9939   8689   8911   -177    719   1001       O
ATOM    517  ND2 ASN A 176      53.375  30.632  54.436  1.00 73.50           N
ANISOU  517  ND2 ASN A 176    10124   8454   9348   -375    575   1140       N
ATOM    518  C   ASN A 176      57.801  32.418  55.706  1.00 60.24           C
ANISOU  518  C   ASN A 176     8512   7040   7336     61    467    618       C
ATOM    519  O   ASN A 176      58.180  32.426  56.875  1.00 60.02           O
ANISOU  519  O   ASN A 176     8488   7150   7164    144    437    682       O
ATOM    520  N   HIS A 177      58.619  32.213  54.675  1.00 58.97           N
ANISOU  520  N   HIS A 177     8345   6759   7300     68    424    497       N
ATOM    521  CA  HIS A 177      60.089  32.040  54.832  1.00 57.75           C
ANISOU  521  CA  HIS A 177     8148   6651   7143    175    346    436       C
ATOM    522  CB  HIS A 177      60.785  31.853  53.477  1.00 55.77           C
ANISOU  522  CB  HIS A 177     7875   6289   7025    199    348    313       C
ATOM    523  CG  HIS A 177      60.549  30.528  52.834  1.00 56.18           C
ANISOU  523  CG  HIS A 177     8031   6119   7196    245    330    379       C
ATOM    524  ND1 HIS A 177      61.027  30.221  51.558  1.00 56.86           N
ANISOU  524  ND1 HIS A 177     8146   6087   7368    306    342    264       N
ATOM    525  CE1 HIS A 177      60.684  28.989  51.247  1.00 55.54           C
ANISOU  525  CE1 HIS A 177     8126   5691   7282    347    293    329       C
ATOM    526  NE2 HIS A 177      59.959  28.499  52.252  1.00 55.80           N
ANISOU  526  NE2 HIS A 177     8204   5689   7306    280    255    510       N
ATOM    527  CD2 HIS A 177      59.871  29.441  53.248  1.00 55.29           C
ANISOU  527  CD2 HIS A 177     8022   5860   7123    234    293    545       C
ATOM    528  C   HIS A 177      60.645  33.231  55.627  1.00 56.09           C
ANISOU  528  C   HIS A 177     7883   6644   6785    179    312    341       C
ATOM    529  O   HIS A 177      61.349  32.975  56.599  1.00 54.39           O
ANISOU  529  O   HIS A 177     7645   6539   6479    263    228    398       O
ATOM    530  N   LEU A 178      60.352  34.481  55.236  1.00 54.53           N
ANISOU  530  N   LEU A 178     7685   6475   6557     92    353    203       N
ATOM    531  CA  LEU A 178      60.909  35.670  55.930  1.00 54.84           C
ANISOU  531  CA  LEU A 178     7720   6651   6465     74    285     88       C
ATOM    532  CB  LEU A 178      60.521  36.957  55.199  1.00 55.75           C
ANISOU  532  CB  LEU A 178     7872   6716   6595    -25    336    -56       C
ATOM    533  CG  LEU A 178      61.191  37.181  53.832  1.00 57.26           C
ANISOU  533  CG  LEU A 178     7982   6830   6943   -102    353   -137       C
ATOM    534  CD1 LEU A 178      60.390  38.170  52.980  1.00 54.81           C
ANISOU  534  CD1 LEU A 178     7740   6429   6654   -181    435   -217       C
ATOM    535  CD2 LEU A 178      62.624  37.672  53.984  1.00 58.43           C
ANISOU  535  CD2 LEU A 178     8021   7076   7101   -150    243   -202       C
ATOM    536  C   LEU A 178      60.415  35.671  57.382  1.00 55.34           C
ANISOU  536  C   LEU A 178     7863   6838   6324    151    265    170       C
ATOM    537  O   LEU A 178      61.227  35.832  58.275  1.00 57.40           O
ANISOU  537  O   LEU A 178     8120   7220   6469    195    147    148       O
ATOM    538  N   TYR A 179      59.128  35.467  57.616  1.00 54.33           N
ANISOU  538  N   TYR A 179     7792   6706   6145    172    376    279       N
ATOM    539  CA  TYR A 179      58.548  35.333  58.973  1.00 55.61           C
ANISOU  539  CA  TYR A 179     8019   7018   6092    273    402    406       C
ATOM    540  CB  TYR A 179      57.118  34.796  58.876  1.00 55.15           C
ANISOU  540  CB  TYR A 179     7946   6947   6063    261    549    593       C
ATOM    541  CG  TYR A 179      56.434  34.710  60.209  1.00 57.73           C
ANISOU  541  CG  TYR A 179     8313   7467   6153    376    620    755       C
ATOM    542  CD1 TYR A 179      56.600  33.600  61.017  1.00 59.49           C
ANISOU  542  CD1 TYR A 179     8533   7742   6327    421    596    977       C
ATOM    543  CE1 TYR A 179      56.009  33.520  62.262  1.00 61.17           C
ANISOU  543  CE1 TYR A 179     8783   8164   6293    538    676   1151       C
ATOM    544  CZ  TYR A 179      55.239  34.568  62.724  1.00 61.71           C
ANISOU  544  CZ  TYR A 179     8896   8402   6148    641    788   1082       C
ATOM    545  OH  TYR A 179      54.669  34.467  63.962  1.00 64.72           O
ANISOU  545  OH  TYR A 179     9315   9023   6251    793    890   1261       O
ATOM    546  CE2 TYR A 179      55.072  35.693  61.941  1.00 59.97           C
ANISOU  546  CE2 TYR A 179     8695   8108   5981    615    801    842       C
ATOM    547  CD2 TYR A 179      55.671  35.758  60.693  1.00 58.68           C
ANISOU  547  CD2 TYR A 179     8491   7727   6076    468    714    691       C
ATOM    548  C   TYR A 179      59.457  34.429  59.830  1.00 57.98           C
ANISOU  548  C   TYR A 179     8305   7390   6334    353    290    518       C
ATOM    549  O   TYR A 179      59.899  34.831  60.936  1.00 58.92           O
ANISOU  549  O   TYR A 179     8480   7667   6239    435    203    486       O
ATOM    550  N   ASP A 180      59.737  33.224  59.337  1.00 59.58           N
ANISOU  550  N   ASP A 180     8455   7470   6710    347    277    642       N
ATOM    551  CA  ASP A 180      60.494  32.189  60.083  1.00 63.27           C
ANISOU  551  CA  ASP A 180     8919   7975   7144    453    180    791       C
ATOM    552  CB  ASP A 180      60.415  30.828  59.389  1.00 63.91           C
ANISOU  552  CB  ASP A 180     9003   7844   7434    451    194    936       C
ATOM    553  CG  ASP A 180      59.066  30.143  59.515  1.00 66.15           C
ANISOU  553  CG  ASP A 180     9345   8042   7746    382    296   1153       C
ATOM    554  OD1 ASP A 180      58.118  30.766  60.089  1.00 69.62           O
ANISOU  554  OD1 ASP A 180     9786   8627   8039    354    393   1202       O
ATOM    555  OD2 ASP A 180      58.975  28.969  59.071  1.00 65.84           O
ANISOU  555  OD2 ASP A 180     9351   7793   7871    363    273   1284       O
ATOM    556  C   ASP A 180      61.929  32.691  60.268  1.00 64.31           C
ANISOU  556  C   ASP A 180     8981   8215   7238    494     25    642       C
ATOM    557  O   ASP A 180      62.443  32.576  61.398  1.00 67.86           O
ANISOU  557  O   ASP A 180     9448   8821   7512    590    -81    703       O
ATOM    558  N   ASP A 181      62.508  33.271  59.217  1.00 60.99           N
ANISOU  558  N   ASP A 181     8476   7735   6962    413     11    468       N
ATOM    559  CA  ASP A 181      63.860  33.878  59.228  1.00 61.16           C
ANISOU  559  CA  ASP A 181     8378   7874   6985    397   -131    339       C
ATOM    560  CB  ASP A 181      64.283  34.354  57.833  1.00 60.70           C
ANISOU  560  CB  ASP A 181     8214   7731   7118    296    -84    209       C
ATOM    561  CG  ASP A 181      64.658  33.226  56.892  1.00 60.56           C
ANISOU  561  CG  ASP A 181     8125   7605   7277    389    -28    281       C
ATOM    562  OD1 ASP A 181      65.002  32.127  57.406  1.00 65.38           O
ANISOU  562  OD1 ASP A 181     8736   8222   7882    539    -79    420       O
ATOM    563  OD2 ASP A 181      64.597  33.450  55.677  1.00 57.21           O
ANISOU  563  OD2 ASP A 181     7673   7085   6979    331     60    200       O
ATOM    564  C   ASP A 181      63.914  35.055  60.204  1.00 60.90           C
ANISOU  564  C   ASP A 181     8415   7985   6738    351   -235    222       C
ATOM    565  O   ASP A 181      64.996  35.270  60.777  1.00 64.04           O
ANISOU  565  O   ASP A 181     8735   8526   7071    358   -415    184       O
ATOM    566  N   ILE A 182      62.828  35.796  60.416  1.00 58.79           N
ANISOU  566  N   ILE A 182     8293   7691   6353    320   -146    163       N
ATOM    567  CA  ILE A 182      62.851  36.923  61.394  1.00 60.23           C
ANISOU  567  CA  ILE A 182     8606   7983   6295    318   -255     23       C
ATOM    568  CB  ILE A 182      61.664  37.879  61.240  1.00 59.34           C
ANISOU  568  CB  ILE A 182     8646   7797   6101    305   -125    -76       C
ATOM    569  CG1 ILE A 182      61.825  38.777  60.014  1.00 57.80           C
ANISOU  569  CG1 ILE A 182     8417   7448   6094    147   -111   -231       C
ATOM    570  CG2 ILE A 182      61.474  38.701  62.503  1.00 61.75           C
ANISOU  570  CG2 ILE A 182     9151   8220   6090    400   -212   -180       C
ATOM    571  CD1 ILE A 182      60.523  39.349  59.534  1.00 56.51           C
ANISOU  571  CD1 ILE A 182     8358   7187   5923    165     59   -264       C
ATOM    572  C   ILE A 182      62.897  36.324  62.792  1.00 63.16           C
ANISOU  572  C   ILE A 182     9047   8524   6425    472   -329    151       C
ATOM    573  O   ILE A 182      63.628  36.861  63.653  1.00 65.63           O
ANISOU  573  O   ILE A 182     9409   8965   6560    484   -526     52       O
ATOM    574  N   ILE A 183      62.157  35.243  63.008  1.00 64.23           N
ANISOU  574  N   ILE A 183     9192   8657   6553    572   -193    375       N
ATOM    575  CA  ILE A 183      62.160  34.530  64.317  1.00 66.80           C
ANISOU  575  CA  ILE A 183     9584   9147   6648    727   -238    557       C
ATOM    576  CB  ILE A 183      61.039  33.480  64.330  1.00 65.06           C
ANISOU  576  CB  ILE A 183     9378   8875   6466    775    -41    826       C
ATOM    577  CG1 ILE A 183      59.689  34.193  64.483  1.00 63.54           C
ANISOU  577  CG1 ILE A 183     9276   8730   6137    786    138    810       C
ATOM    578  CG2 ILE A 183      61.291  32.438  65.406  1.00 67.74           C
ANISOU  578  CG2 ILE A 183     9748   9331   6656    914    -96   1073       C
ATOM    579  CD1 ILE A 183      58.483  33.340  64.254  1.00 63.12           C
ANISOU  579  CD1 ILE A 183     9179   8625   6177    764    336   1069       C
ATOM    580  C   ILE A 183      63.565  33.983  64.605  1.00 69.45           C
ANISOU  580  C   ILE A 183     9811   9560   7016    768   -448    590       C
ATOM    581  O   ILE A 183      64.074  34.221  65.700  1.00 70.54           O
ANISOU  581  O   ILE A 183    10010   9879   6911    847   -612    570       O
ATOM    582  N   TYR A 184      64.203  33.343  63.633  1.00 73.26           N
ANISOU  582  N   TYR A 184    10135   9924   7773    732   -454    622       N
ATOM    583  CA  TYR A 184      65.580  32.814  63.791  1.00 78.65           C
ANISOU  583  CA  TYR A 184    10669  10702   8510    804   -638    665       C
ATOM    584  CB  TYR A 184      66.120  32.146  62.528  1.00 78.67           C
ANISOU  584  CB  TYR A 184    10512  10562   8815    804   -584    687       C
ATOM    585  CG  TYR A 184      67.551  31.728  62.733  1.00 82.81           C
ANISOU  585  CG  TYR A 184    10852  11236   9377    912   -764    731       C
ATOM    586  CD1 TYR A 184      67.880  30.847  63.751  1.00 87.20           C
ANISOU  586  CD1 TYR A 184    11437  11894   9800   1097   -871    920       C
ATOM    587  CE1 TYR A 184      69.188  30.451  63.976  1.00 91.73           C
ANISOU  587  CE1 TYR A 184    11821  12631  10400   1226  -1048    978       C
ATOM    588  CZ  TYR A 184      70.204  30.948  63.182  1.00 93.44           C
ANISOU  588  CZ  TYR A 184    11784  12936  10781   1157  -1109    856       C
ATOM    589  OH  TYR A 184      71.481  30.535  63.454  1.00 99.42           O
ANISOU  589  OH  TYR A 184    12313  13899  11560   1302  -1282    942       O
ATOM    590  CE2 TYR A 184      69.898  31.850  62.169  1.00 89.10           C
ANISOU  590  CE2 TYR A 184    11205  12286  10361    951   -994    678       C
ATOM    591  CD2 TYR A 184      68.583  32.251  61.971  1.00 84.45           C
ANISOU  591  CD2 TYR A 184    10838  11514   9735    835   -833    609       C
ATOM    592  C   TYR A 184      66.537  33.951  64.156  1.00 81.77           C
ANISOU  592  C   TYR A 184    11000  11260   8809    713   -857    466       C
ATOM    593  O   TYR A 184      67.262  33.850  65.160  1.00 86.94           O
ANISOU  593  O   TYR A 184    11638  12104   9289    795  -1058    505       O
ATOM    594  N   VAL A 185      66.559  35.003  63.342  1.00 79.14           N
ANISOU  594  N   VAL A 185    10631  10847   8589    534   -839    269       N
ATOM    595  CA  VAL A 185      67.573  36.089  63.467  1.00 80.17           C
ANISOU  595  CA  VAL A 185    10674  11084   8701    382  -1067     91       C
ATOM    596  CB  VAL A 185      67.547  37.015  62.239  1.00 79.57           C
ANISOU  596  CB  VAL A 185    10540  10861   8830    177   -989    -58       C
ATOM    597  CG1 VAL A 185      68.430  38.240  62.434  1.00 80.36           C
ANISOU  597  CG1 VAL A 185    10592  11029   8908    -30  -1233   -228       C
ATOM    598  CG2 VAL A 185      67.939  36.252  60.981  1.00 78.95           C
ANISOU  598  CG2 VAL A 185    10244  10722   9030    195   -850     38       C
ATOM    599  C   VAL A 185      67.320  36.845  64.773  1.00 80.75           C
ANISOU  599  C   VAL A 185    10973  11261   8446    397  -1224    -14       C
ATOM    600  O   VAL A 185      68.292  37.334  65.356  1.00 83.94           O
ANISOU  600  O   VAL A 185    11324  11806   8762    326  -1496    -99       O
ATOM    601  N   SER A 186      66.063  36.926  65.212  1.00 78.14           N
ANISOU  601  N   SER A 186    10879  10877   7931    495  -1063     -6       N
ATOM    602  CA  SER A 186      65.663  37.512  66.516  1.00 78.74           C
ANISOU  602  CA  SER A 186    11211  11070   7633    592  -1162    -91       C
ATOM    603  CB  SER A 186      64.189  37.440  66.738  1.00 76.41           C
ANISOU  603  CB  SER A 186    11102  10737   7190    727   -900    -24       C
ATOM    604  OG  SER A 186      63.541  38.417  65.954  1.00 74.69           O
ANISOU  604  OG  SER A 186    10960  10348   7067    624   -785   -194       O
ATOM    605  C   SER A 186      66.414  36.797  67.634  1.00 82.54           C
ANISOU  605  C   SER A 186    11666  11774   7921    728  -1359     37       C
ATOM    606  O   SER A 186      66.850  37.474  68.579  1.00 85.82           O
ANISOU  606  O   SER A 186    12215  12318   8075    731  -1602   -103       O
ATOM    607  N   SER A 187      66.573  35.480  67.500  1.00 81.43           N
ANISOU  607  N   SER A 187    11375  11660   7904    838  -1276    290       N
ATOM    608  CA  SER A 187      67.214  34.606  68.510  1.00 83.51           C
ANISOU  608  CA  SER A 187    11610  12121   7999   1008  -1434    472       C
ATOM    609  CB  SER A 187      67.085  33.161  68.152  1.00 82.74           C
ANISOU  609  CB  SER A 187    11408  11950   8079   1133  -1278    756       C
ATOM    610  OG  SER A 187      68.334  32.657  67.685  1.00 82.06           O
ANISOU  610  OG  SER A 187    11070  11899   8209   1142  -1423    800       O
ATOM    611  C   SER A 187      68.694  34.961  68.684  1.00 86.64           C
ANISOU  611  C   SER A 187    11825  12669   8424    925  -1768    372       C
ATOM    612  O   SER A 187      69.241  34.571  69.708  1.00 89.71           O
ANISOU  612  O   SER A 187    12227  13260   8596   1057  -1966    466       O
ATOM    613  N   VAL A 188      69.342  35.621  67.723  1.00 88.24           N
ANISOU  613  N   VAL A 188    11841  12799   8886    714  -1832    221       N
ATOM    614  CA  VAL A 188      70.813  35.892  67.783  1.00 92.89           C
ANISOU  614  CA  VAL A 188    12174  13563   9555    604  -2145    176       C
ATOM    615  CB  VAL A 188      71.601  35.054  66.752  1.00 92.56           C
ANISOU  615  CB  VAL A 188    11783  13529   9854    636  -2066    330       C
ATOM    616  CG1 VAL A 188      71.446  33.566  67.017  1.00 92.24           C
ANISOU  616  CG1 VAL A 188    11743  13505   9799    927  -1949    593       C
ATOM    617  CG2 VAL A 188      71.238  35.383  65.305  1.00 90.04           C
ANISOU  617  CG2 VAL A 188    11390  12994   9825    490  -1824    255       C
ATOM    618  C   VAL A 188      71.045  37.401  67.641  1.00 94.79           C
ANISOU  618  C   VAL A 188    12472  13751   9793    322  -2321    -99       C
ATOM    619  O   VAL A 188      72.050  37.814  67.048  1.00 97.66           O
ANISOU  619  O   VAL A 188    12568  14163  10376    122  -2470   -140       O
ATOM    620  N   VAL A 189      70.144  38.183  68.224  1.00 96.27           N
ANISOU  620  N   VAL A 189    13006  13847   9722    323  -2307   -265       N
ATOM    621  CA  VAL A 189      70.198  39.667  68.293  1.00 99.01           C
ANISOU  621  CA  VAL A 189    13531  14087   9998     93  -2496   -551       C
ATOM    622  CB  VAL A 189      69.344  40.296  67.173  1.00 97.66           C
ANISOU  622  CB  VAL A 189    13440  13642  10024    -17  -2228   -648       C
ATOM    623  CG1 VAL A 189      68.965  41.745  67.452  1.00 99.99           C
ANISOU  623  CG1 VAL A 189    14063  13770  10157   -146  -2359   -933       C
ATOM    624  CG2 VAL A 189      70.037  40.172  65.826  1.00 95.81           C
ANISOU  624  CG2 VAL A 189    12855  13355  10194   -204  -2157   -570       C
ATOM    625  C   VAL A 189      69.731  40.062  69.695  1.00100.63           C
ANISOU  625  C   VAL A 189    14110  14372   9750    243  -2645   -676       C
ATOM    626  O   VAL A 189      68.720  39.503  70.173  1.00 96.79           O
ANISOU  626  O   VAL A 189    13808  13913   9055    499  -2412   -571       O
ATOM    627  N   GLU A 190      70.486  40.956  70.338  1.00106.32           N
ANISOU  627  N   GLU A 190    14929  15145  10320     85  -3032   -878       N
ATOM    628  CA  GLU A 190      70.156  41.550  71.665  1.00111.63           C
ANISOU  628  CA  GLU A 190    16014  15876  10523    213  -3237  -1068       C
ATOM    629  CB  GLU A 190      71.431  41.990  72.392  1.00115.02           C
ANISOU  629  CB  GLU A 190    16399  16460  10842     36  -3748  -1186       C
ATOM    630  CG  GLU A 190      72.403  40.845  72.587  1.00116.09           C
ANISOU  630  CG  GLU A 190    16150  16888  11069    101  -3863   -916       C
ATOM    631  CD  GLU A 190      73.403  41.065  73.702  1.00122.82           C
ANISOU  631  CD  GLU A 190    17026  17978  11661     49  -4362   -995       C
ATOM    632  OE1 GLU A 190      74.336  41.873  73.505  1.00125.64           O
ANISOU  632  OE1 GLU A 190    17248  18316  12172   -286  -4712  -1135       O
ATOM    633  OE2 GLU A 190      73.234  40.440  74.773  1.00124.21           O
ANISOU  633  OE2 GLU A 190    17357  18360  11474    334  -4409   -903       O
ATOM    634  C   GLU A 190      69.148  42.680  71.423  1.00112.07           C
ANISOU  634  C   GLU A 190    16427  15656  10495    191  -3103  -1316       C
ATOM    635  O   GLU A 190      69.332  43.456  70.456  1.00111.47           O
ANISOU  635  O   GLU A 190    16284  15355  10714    -75  -3117  -1430       O
ATOM    636  N   ASN A 191      68.090  42.737  72.237  1.00113.14           N
ANISOU  636  N   ASN A 191    16919  15822  10246    487  -2951  -1368       N
ATOM    637  CA  ASN A 191      66.987  43.728  72.102  1.00113.40           C
ANISOU  637  CA  ASN A 191    17309  15628  10150    568  -2778  -1583       C
ATOM    638  CB  ASN A 191      67.487  45.172  72.217  1.00117.59           C
ANISOU  638  CB  ASN A 191    18116  15937  10623    343  -3144  -1939       C
ATOM    639  CG  ASN A 191      67.008  45.858  73.477  1.00123.51           C
ANISOU  639  CG  ASN A 191    19385  16707  10836    593  -3290  -2193       C
ATOM    640  OD1 ASN A 191      67.254  45.365  74.580  1.00126.61           O
ANISOU  640  OD1 ASN A 191    19859  17363  10881    775  -3437  -2151       O
ATOM    641  ND2 ASN A 191      66.388  47.021  73.341  1.00126.76           N
ANISOU  641  ND2 ASN A 191    20167  16838  11156    617  -3278  -2465       N
ATOM    642  C   ASN A 191      66.282  43.503  70.764  1.00110.06           C
ANISOU  642  C   ASN A 191    16681  15032  10104    515  -2393  -1448       C
ATOM    643  O   ASN A 191      66.107  44.492  70.017  1.00113.73           O
ANISOU  643  O   ASN A 191    17242  15233  10736    349  -2389  -1627       O
ATOM    644  N   SER A 192      65.910  42.244  70.490  1.00106.46           N
ANISOU  644  N   SER A 192    15974  14707   9768    647  -2107  -1143       N
ATOM    645  CA  SER A 192      65.256  41.755  69.248  1.00 99.84           C
ANISOU  645  CA  SER A 192    14916  13741   9278    610  -1755   -975       C
ATOM    646  CB  SER A 192      65.282  40.254  69.203  1.00 97.17           C
ANISOU  646  CB  SER A 192    14316  13557   9044    717  -1596   -650       C
ATOM    647  OG  SER A 192      66.477  39.765  69.785  1.00 98.99           O
ANISOU  647  OG  SER A 192    14409  13966   9233    689  -1878   -587       O
ATOM    648  C   SER A 192      63.822  42.286  69.174  1.00100.58           C
ANISOU  648  C   SER A 192    15254  13729   9231    783  -1472  -1042       C
ATOM    649  O   SER A 192      63.397  42.660  68.066  1.00 96.78           O
ANISOU  649  O   SER A 192    14706  13047   9018    670  -1310  -1072       O
ATOM    650  N   ASP A 193      63.107  42.318  70.310  1.00103.93           N
ANISOU  650  N   ASP A 193    15943  14310   9236   1069  -1408  -1052       N
ATOM    651  CA  ASP A 193      61.683  42.750  70.396  1.00102.95           C
ANISOU  651  CA  ASP A 193    16027  14164   8924   1306  -1111  -1078       C
ATOM    652  CB  ASP A 193      61.009  42.268  71.690  1.00106.13           C
ANISOU  652  CB  ASP A 193    16592  14857   8876   1647   -983   -946       C
ATOM    653  CG  ASP A 193      60.710  40.768  71.761  1.00106.65           C
ANISOU  653  CG  ASP A 193    16383  15116   9022   1709   -764   -543       C
ATOM    654  OD1 ASP A 193      60.746  40.093  70.695  1.00105.53           O
ANISOU  654  OD1 ASP A 193    15947  14856   9294   1525   -649   -375       O
ATOM    655  OD2 ASP A 193      60.441  40.267  72.886  1.00105.63           O
ANISOU  655  OD2 ASP A 193    16357  15245   8529   1946   -713   -393       O
ATOM    656  C   ASP A 193      61.598  44.272  70.222  1.00103.07           C
ANISOU  656  C   ASP A 193    16348  13937   8875   1263  -1243  -1429       C
ATOM    657  O   ASP A 193      60.493  44.754  69.937  1.00 99.09           O
ANISOU  657  O   ASP A 193    15969  13356   8324   1424   -996  -1466       O
ATOM    658  N   ASP A 194      62.715  44.996  70.364  1.00108.04           N
ANISOU  658  N   ASP A 194    17087  14443   9518   1048  -1627  -1663       N
ATOM    659  CA  ASP A 194      62.758  46.481  70.244  1.00113.58           C
ANISOU  659  CA  ASP A 194    18129  14858  10169    966  -1818  -2006       C
ATOM    660  CB  ASP A 194      64.071  47.072  70.764  1.00120.87           C
ANISOU  660  CB  ASP A 194    19177  15716  11030    725  -2307  -2225       C
ATOM    661  CG  ASP A 194      64.181  48.596  70.720  1.00126.07           C
ANISOU  661  CG  ASP A 194    20234  16032  11634    606  -2560  -2581       C
ATOM    662  OD1 ASP A 194      63.195  49.277  70.325  1.00128.93           O
ANISOU  662  OD1 ASP A 194    20819  16195  11973    763  -2346  -2680       O
ATOM    663  OD2 ASP A 194      65.262  49.102  71.095  1.00126.21           O
ANISOU  663  OD2 ASP A 194    20343  15976  11634    353  -2992  -2751       O
ATOM    664  C   ASP A 194      62.543  46.880  68.783  1.00109.85           C
ANISOU  664  C   ASP A 194    17497  14118  10121    754  -1670  -1991       C
ATOM    665  O   ASP A 194      61.742  47.798  68.518  1.00107.96           O
ANISOU  665  O   ASP A 194    17516  13678   9826    866  -1562  -2146       O
ATOM    666  N   VAL A 195      63.193  46.158  67.870  1.00110.85           N
ANISOU  666  N   VAL A 195    17218  14263  10637    499  -1646  -1794       N
ATOM    667  CA  VAL A 195      63.267  46.486  66.410  1.00107.62           C
ANISOU  667  CA  VAL A 195    16622  13623  10644    250  -1553  -1766       C
ATOM    668  CB  VAL A 195      64.373  45.674  65.702  1.00109.24           C
ANISOU  668  CB  VAL A 195    16400  13913  11193    -14  -1622  -1581       C
ATOM    669  CG1 VAL A 195      64.684  46.268  64.342  1.00109.83           C
ANISOU  669  CG1 VAL A 195    16341  13758  11629   -293  -1603  -1598       C
ATOM    670  CG2 VAL A 195      65.655  45.547  66.524  1.00112.27           C
ANISOU  670  CG2 VAL A 195    16721  14446  11488   -144  -1985  -1620       C
ATOM    671  C   VAL A 195      61.901  46.238  65.756  1.00100.77           C
ANISOU  671  C   VAL A 195    15719  12731   9836    447  -1155  -1640       C
ATOM    672  O   VAL A 195      61.302  45.196  66.046  1.00 95.57           O
ANISOU  672  O   VAL A 195    14922  12288   9099    639   -937  -1428       O
ATOM    673  N   SER A 196      61.463  47.165  64.892  1.00101.26           N
ANISOU  673  N   SER A 196    15893  12537  10044    381  -1087  -1748       N
ATOM    674  CA  SER A 196      60.176  47.161  64.128  1.00 97.32           C
ANISOU  674  CA  SER A 196    15364  11985   9625    541   -751  -1653       C
ATOM    675  CB  SER A 196      59.093  47.895  64.891  1.00100.06           C
ANISOU  675  CB  SER A 196    16068  12325   9624    885   -653  -1794       C
ATOM    676  OG  SER A 196      59.547  49.172  65.311  1.00104.28           O
ANISOU  676  OG  SER A 196    16985  12623  10012    846   -930  -2097       O
ATOM    677  C   SER A 196      60.417  47.766  62.742  1.00 93.14           C
ANISOU  677  C   SER A 196    14752  11196   9440    286   -753  -1676       C
ATOM    678  O   SER A 196      61.532  48.211  62.465  1.00 91.17           O
ANISOU  678  O   SER A 196    14476  10818   9344     -3   -997  -1758       O
ATOM    679  N   PRO A 197      59.424  47.752  61.813  1.00 91.23           N
ANISOU  679  N   PRO A 197    14434  10894   9332    368   -489  -1578       N
ATOM    680  CA  PRO A 197      59.650  48.214  60.442  1.00 86.46           C
ANISOU  680  CA  PRO A 197    13735  10075   9040    138   -474  -1564       C
ATOM    681  CB  PRO A 197      58.301  48.061  59.736  1.00 83.58           C
ANISOU  681  CB  PRO A 197    13314   9721   8721    327   -178  -1448       C
ATOM    682  CG  PRO A 197      57.556  47.044  60.585  1.00 86.34           C
ANISOU  682  CG  PRO A 197    13570  10356   8877    575    -13  -1307       C
ATOM    683  CD  PRO A 197      58.043  47.272  62.004  1.00 90.75           C
ANISOU  683  CD  PRO A 197    14350  10996   9134    675   -197  -1448       C
ATOM    684  C   PRO A 197      60.103  49.680  60.426  1.00 88.44           C
ANISOU  684  C   PRO A 197    14302  10023   9277      4   -704  -1796       C
ATOM    685  O   PRO A 197      59.638  50.457  61.249  1.00 89.48           O
ANISOU  685  O   PRO A 197    14788  10064   9143    206   -771  -1981       O
ATOM    686  N   SER A 198      61.014  50.010  59.509  1.00 85.91           N
ANISOU  686  N   SER A 198    13856   9551   9233   -328   -822  -1774       N
ATOM    687  CA  SER A 198      61.620  51.353  59.389  1.00 85.41           C
ANISOU  687  CA  SER A 198    14055   9174   9220   -551  -1074  -1948       C
ATOM    688  CB  SER A 198      62.876  51.311  58.598  1.00 85.46           C
ANISOU  688  CB  SER A 198    13787   9160   9524   -949  -1204  -1843       C
ATOM    689  OG  SER A 198      62.592  51.388  57.226  1.00 85.11           O
ANISOU  689  OG  SER A 198    13601   9025   9711  -1026  -1007  -1705       O
ATOM    690  C   SER A 198      60.611  52.314  58.768  1.00 85.03           C
ANISOU  690  C   SER A 198    14272   8861   9174   -411   -945  -2012       C
ATOM    691  O   SER A 198      59.659  51.844  58.128  1.00 80.04           O
ANISOU  691  O   SER A 198    13500   8324   8588   -228   -663  -1875       O
ATOM    692  N   GLU A 199      60.837  53.608  59.020  1.00 89.73           N
ANISOU  692  N   GLU A 199    15252   9129   9710   -494  -1175  -2216       N
ATOM    693  CA  GLU A 199      60.185  54.796  58.415  1.00 89.81           C
ANISOU  693  CA  GLU A 199    15584   8786   9751   -426  -1146  -2299       C
ATOM    694  CB  GLU A 199      61.091  55.988  58.715  1.00 95.24           C
ANISOU  694  CB  GLU A 199    16610   9114  10464   -715  -1519  -2490       C
ATOM    695  CG  GLU A 199      60.505  57.372  58.486  1.00 97.89           C
ANISOU  695  CG  GLU A 199    17429   9006  10756   -612  -1582  -2646       C
ATOM    696  CD  GLU A 199      61.342  58.430  59.197  1.00101.89           C
ANISOU  696  CD  GLU A 199    18351   9161  11202   -851  -2008  -2889       C
ATOM    697  OE1 GLU A 199      62.593  58.348  59.105  1.00100.65           O
ANISOU  697  OE1 GLU A 199    17987   9016  11239  -1306  -2246  -2825       O
ATOM    698  OE2 GLU A 199      60.754  59.313  59.872  1.00104.38           O
ANISOU  698  OE2 GLU A 199    19192   9200  11264   -576  -2112  -3144       O
ATOM    699  C   GLU A 199      60.063  54.594  56.907  1.00 86.48           C
ANISOU  699  C   GLU A 199    14876   8354   9627   -569   -943  -2074       C
ATOM    700  O   GLU A 199      58.953  54.749  56.374  1.00 81.62           O
ANISOU  700  O   GLU A 199    14320   7701   8990   -317   -721  -2027       O
ATOM    701  N   TYR A 200      61.179  54.271  56.252  1.00 89.26           N
ANISOU  701  N   TYR A 200    14923   8761  10231   -946  -1021  -1935       N
ATOM    702  CA  TYR A 200      61.275  54.153  54.775  1.00 92.63           C
ANISOU  702  CA  TYR A 200    15095   9173  10924  -1116   -856  -1725       C
ATOM    703  CB  TYR A 200      62.718  53.867  54.345  1.00 99.64           C
ANISOU  703  CB  TYR A 200    15663  10157  12037  -1522   -983  -1595       C
ATOM    704  CG  TYR A 200      62.884  53.839  52.849  1.00107.79           C
ANISOU  704  CG  TYR A 200    16470  11182  13303  -1683   -815  -1384       C
ATOM    705  CD1 TYR A 200      63.735  54.715  52.188  1.00117.93           C
ANISOU  705  CD1 TYR A 200    17764  12266  14777  -2042   -946  -1306       C
ATOM    706  CE1 TYR A 200      63.853  54.693  50.803  1.00122.49           C
ANISOU  706  CE1 TYR A 200    18146  12864  15531  -2160   -767  -1096       C
ATOM    707  CZ  TYR A 200      63.098  53.797  50.054  1.00121.92           C
ANISOU  707  CZ  TYR A 200    17891  12991  15441  -1913   -480   -994       C
ATOM    708  OH  TYR A 200      63.154  53.719  48.691  1.00128.42           O
ANISOU  708  OH  TYR A 200    18548  13854  16391  -1985   -302   -804       O
ATOM    709  CE2 TYR A 200      62.232  52.933  50.695  1.00114.86           C
ANISOU  709  CE2 TYR A 200    16991  12266  14385  -1585   -375  -1078       C
ATOM    710  CD2 TYR A 200      62.138  52.961  52.075  1.00112.68           C
ANISOU  710  CD2 TYR A 200    16883  11987  13940  -1475   -528  -1255       C
ATOM    711  C   TYR A 200      60.292  53.075  54.290  1.00 88.10           C
ANISOU  711  C   TYR A 200    14277   8862  10335   -844   -539  -1582       C
ATOM    712  O   TYR A 200      59.569  53.302  53.317  1.00 88.06           O
ANISOU  712  O   TYR A 200    14278   8775  10403   -762   -371  -1497       O
ATOM    713  N   CYS A 201      60.260  51.919  54.951  1.00 86.68           N
ANISOU  713  N   CYS A 201    13889   8982  10062   -720   -475  -1546       N
ATOM    714  CA  CYS A 201      59.405  50.761  54.576  1.00 84.08           C
ANISOU  714  CA  CYS A 201    13314   8897   9735   -513   -212  -1395       C
ATOM    715  CB  CYS A 201      59.730  49.537  55.433  1.00 87.53           C
ANISOU  715  CB  CYS A 201    13547   9617  10091   -459   -216  -1348       C
ATOM    716  SG  CYS A 201      58.402  48.308  55.570  1.00 86.90           S
ANISOU  716  SG  CYS A 201    13311   9786   9920   -155     49  -1206       S
ATOM    717  C   CYS A 201      57.935  51.178  54.679  1.00 82.18           C
ANISOU  717  C   CYS A 201    13279   8603   9342   -185    -60  -1435       C
ATOM    718  O   CYS A 201      57.176  50.849  53.770  1.00 76.51           O
ANISOU  718  O   CYS A 201    12423   7935   8710   -105    124  -1307       O
ATOM    719  N   MET A 202      57.555  51.925  55.717  1.00 88.97           N
ANISOU  719  N   MET A 202    14464   9367   9973      9   -145  -1611       N
ATOM    720  CA  MET A 202      56.142  52.337  55.938  1.00 93.93           C
ANISOU  720  CA  MET A 202    15277   9988  10422    386     15  -1645       C
ATOM    721  CB  MET A 202      55.923  52.951  57.326  1.00102.86           C
ANISOU  721  CB  MET A 202    16761  11078  11241    636    -84  -1856       C
ATOM    722  CG  MET A 202      56.167  51.982  58.484  1.00110.48           C
ANISOU  722  CG  MET A 202    17606  12340  12028    704    -96  -1843       C
ATOM    723  SD  MET A 202      55.443  50.310  58.273  1.00115.77           S
ANISOU  723  SD  MET A 202    17811  13414  12760    795    188  -1548       S
ATOM    724  CE  MET A 202      53.690  50.660  58.426  1.00116.04           C
ANISOU  724  CE  MET A 202    17935  13553  12601   1242    448  -1506       C
ATOM    725  C   MET A 202      55.734  53.349  54.861  1.00 91.77           C
ANISOU  725  C   MET A 202    15157   9441  10270    382     45  -1642       C
ATOM    726  O   MET A 202      54.559  53.344  54.471  1.00 88.88           O
ANISOU  726  O   MET A 202    14757   9143   9867    639    235  -1563       O
ATOM    727  N   GLU A 203      56.660  54.174  54.370  1.00 91.25           N
ANISOU  727  N   GLU A 203    15233   9088  10349     91   -139  -1699       N
ATOM    728  CA  GLU A 203      56.377  55.036  53.198  1.00 90.63           C
ANISOU  728  CA  GLU A 203    15268   8753  10414     44   -105  -1641       C
ATOM    729  CB  GLU A 203      57.566  55.946  52.867  1.00 97.34           C
ANISOU  729  CB  GLU A 203    16283   9284  11417   -331   -341  -1687       C
ATOM    730  CG  GLU A 203      57.838  56.968  53.956  1.00105.67           C
ANISOU  730  CG  GLU A 203    17779  10054  12313   -304   -591  -1935       C
ATOM    731  CD  GLU A 203      59.023  57.904  53.763  1.00113.28           C
ANISOU  731  CD  GLU A 203    18925  10678  13436   -723   -876  -1980       C
ATOM    732  OE1 GLU A 203      59.437  58.130  52.589  1.00114.14           O
ANISOU  732  OE1 GLU A 203    18897  10689  13780   -990   -845  -1800       O
ATOM    733  OE2 GLU A 203      59.520  58.428  54.803  1.00116.47           O
ANISOU  733  OE2 GLU A 203    19618  10917  13718   -785  -1139  -2189       O
ATOM    734  C   GLU A 203      56.000  54.087  52.065  1.00 81.31           C
ANISOU  734  C   GLU A 203    13707   7799   9387     16    105  -1416       C
ATOM    735  O   GLU A 203      54.908  54.210  51.515  1.00 78.90           O
ANISOU  735  O   GLU A 203    13405   7512   9061    244    258  -1345       O
ATOM    736  N   TYR A 204      56.856  53.108  51.807  1.00 76.87           N
ANISOU  736  N   TYR A 204    12828   7424   8953   -226    103  -1315       N
ATOM    737  CA  TYR A 204      56.777  52.249  50.606  1.00 72.57           C
ANISOU  737  CA  TYR A 204    11966   7041   8566   -308    256  -1125       C
ATOM    738  CB  TYR A 204      58.077  51.461  50.464  1.00 75.44           C
ANISOU  738  CB  TYR A 204    12068   7537   9058   -589    196  -1062       C
ATOM    739  CG  TYR A 204      58.257  50.909  49.079  1.00 78.69           C
ANISOU  739  CG  TYR A 204    12243   8031   9624   -701    319   -899       C
ATOM    740  CD1 TYR A 204      59.061  51.523  48.142  1.00 80.50           C
ANISOU  740  CD1 TYR A 204    12465   8134   9988   -940    285   -826       C
ATOM    741  CE1 TYR A 204      59.186  50.996  46.864  1.00 87.39           C
ANISOU  741  CE1 TYR A 204    13138   9110  10954   -996    417   -681       C
ATOM    742  CZ  TYR A 204      58.485  49.851  46.497  1.00 90.34           C
ANISOU  742  CZ  TYR A 204    13347   9676  11301   -829    551   -630       C
ATOM    743  OH  TYR A 204      58.586  49.286  45.247  1.00 97.75           O
ANISOU  743  OH  TYR A 204    14132  10709  12300   -860    661   -516       O
ATOM    744  CE2 TYR A 204      57.654  49.246  47.423  1.00 86.17           C
ANISOU  744  CE2 TYR A 204    12819   9247  10671   -629    566   -690       C
ATOM    745  CD2 TYR A 204      57.558  49.779  48.697  1.00 83.78           C
ANISOU  745  CD2 TYR A 204    12689   8878  10265   -561    467   -811       C
ATOM    746  C   TYR A 204      55.482  51.433  50.670  1.00 67.39           C
ANISOU  746  C   TYR A 204    11173   6609   7822    -24    438  -1053       C
ATOM    747  O   TYR A 204      54.787  51.260  49.656  1.00 63.57           O
ANISOU  747  O   TYR A 204    10585   6162   7406     31    557   -937       O
ATOM    748  N   ILE A 205      55.087  51.012  51.858  1.00 67.72           N
ANISOU  748  N   ILE A 205    11225   6802   7702    158    454  -1108       N
ATOM    749  CA  ILE A 205      53.827  50.241  52.053  1.00 67.90           C
ANISOU  749  CA  ILE A 205    11092   7064   7641    409    627  -1004       C
ATOM    750  CB  ILE A 205      53.803  49.672  53.484  1.00 72.29           C
ANISOU  750  CB  ILE A 205    11640   7807   8018    536    623  -1043       C
ATOM    751  CG1 ILE A 205      54.820  48.535  53.587  1.00 74.39           C
ANISOU  751  CG1 ILE A 205    11683   8194   8384    308    564   -981       C
ATOM    752  CG2 ILE A 205      52.412  49.226  53.919  1.00 72.55           C
ANISOU  752  CG2 ILE A 205    11572   8072   7920    829    803   -935       C
ATOM    753  CD1 ILE A 205      54.847  47.857  54.935  1.00 78.07           C
ANISOU  753  CD1 ILE A 205    12126   8857   8678    419    558   -981       C
ATOM    754  C   ILE A 205      52.613  51.111  51.686  1.00 66.79           C
ANISOU  754  C   ILE A 205    11095   6846   7436    666    718   -999       C
ATOM    755  O   ILE A 205      51.769  50.624  50.930  1.00 63.82           O
ANISOU  755  O   ILE A 205    10522   6600   7126    729    836   -853       O
ATOM    756  N   SER A 206      52.541  52.354  52.166  1.00 68.49           N
ANISOU  756  N   SER A 206    11650   6843   7528    812    646  -1152       N
ATOM    757  CA  SER A 206      51.507  53.345  51.774  1.00 69.48           C
ANISOU  757  CA  SER A 206    11961   6842   7594   1084    714  -1159       C
ATOM    758  CB  SER A 206      51.676  54.629  52.530  1.00 73.26           C
ANISOU  758  CB  SER A 206    12880   7037   7919   1234    593  -1372       C
ATOM    759  OG  SER A 206      51.346  54.446  53.898  1.00 75.28           O
ANISOU  759  OG  SER A 206    13216   7457   7929   1488    625  -1472       O
ATOM    760  C   SER A 206      51.562  53.586  50.262  1.00 67.90           C
ANISOU  760  C   SER A 206    11695   6511   7591    918    717  -1044       C
ATOM    761  O   SER A 206      50.498  53.704  49.622  1.00 71.11           O
ANISOU  761  O   SER A 206    12033   6986   7999   1116    826   -938       O
ATOM    762  N   HIS A 207      52.761  53.675  49.701  1.00 65.63           N
ANISOU  762  N   HIS A 207    11416   6064   7453    576    602  -1050       N
ATOM    763  CA  HIS A 207      52.951  53.955  48.261  1.00 64.25           C
ANISOU  763  CA  HIS A 207    11201   5769   7439    408    610   -931       C
ATOM    764  CB  HIS A 207      54.431  54.114  47.958  1.00 64.08           C
ANISOU  764  CB  HIS A 207    11192   5602   7552     33    485   -940       C
ATOM    765  CG  HIS A 207      54.693  54.379  46.517  1.00 63.28           C
ANISOU  765  CG  HIS A 207    11044   5412   7586   -132    516   -797       C
ATOM    766  ND1 HIS A 207      54.221  55.500  45.879  1.00 64.85           N
ANISOU  766  ND1 HIS A 207    11488   5366   7786    -45    507   -762       N
ATOM    767  CE1 HIS A 207      54.613  55.484  44.635  1.00 64.62           C
ANISOU  767  CE1 HIS A 207    11361   5327   7863   -225    545   -611       C
ATOM    768  NE2 HIS A 207      55.311  54.384  44.440  1.00 63.53           N
ANISOU  768  NE2 HIS A 207    10926   5424   7787   -404    586   -563       N
ATOM    769  CD2 HIS A 207      55.374  53.681  45.597  1.00 61.26           C
ANISOU  769  CD2 HIS A 207    10545   5285   7446   -353    562   -674       C
ATOM    770  C   HIS A 207      52.287  52.851  47.428  1.00 63.99           C
ANISOU  770  C   HIS A 207    10836   6010   7466    435    744   -766       C
ATOM    771  O   HIS A 207      51.545  53.192  46.481  1.00 63.29           O
ANISOU  771  O   HIS A 207    10751   5895   7399    539    797   -671       O
ATOM    772  N   LEU A 208      52.521  51.578  47.783  1.00 63.96           N
ANISOU  772  N   LEU A 208    10573   6245   7482    349    776   -733       N
ATOM    773  CA  LEU A 208      51.893  50.396  47.125  1.00 61.34           C
ANISOU  773  CA  LEU A 208     9949   6151   7207    354    867   -594       C
ATOM    774  CB  LEU A 208      52.439  49.092  47.705  1.00 60.22           C
ANISOU  774  CB  LEU A 208     9603   6186   7091    233    864   -582       C
ATOM    775  CG  LEU A 208      53.902  48.810  47.388  1.00 60.64           C
ANISOU  775  CG  LEU A 208     9617   6177   7246    -32    793   -609       C
ATOM    776  CD1 LEU A 208      54.455  47.771  48.345  1.00 62.55           C
ANISOU  776  CD1 LEU A 208     9726   6564   7474    -81    769   -623       C
ATOM    777  CD2 LEU A 208      54.063  48.335  45.959  1.00 60.18           C
ANISOU  777  CD2 LEU A 208     9434   6139   7293   -148    830   -515       C
ATOM    778  C   LEU A 208      50.368  50.448  47.277  1.00 61.37           C
ANISOU  778  C   LEU A 208     9900   6294   7123    645    957   -524       C
ATOM    779  O   LEU A 208      49.696  50.214  46.255  1.00 60.32           O
ANISOU  779  O   LEU A 208     9640   6231   7046    661    989   -410       O
ATOM    780  N   GLU A 209      49.830  50.711  48.475  1.00 61.08           N
ANISOU  780  N   GLU A 209     9939   6326   6943    874    996   -579       N
ATOM    781  CA  GLU A 209      48.368  50.905  48.630  1.00 63.88           C
ANISOU  781  CA  GLU A 209    10225   6844   7204   1191   1104   -493       C
ATOM    782  CB  GLU A 209      47.950  51.514  49.973  1.00 71.30           C
ANISOU  782  CB  GLU A 209    11337   7816   7938   1496   1158   -589       C
ATOM    783  CG  GLU A 209      48.191  50.628  51.173  1.00 75.53           C
ANISOU  783  CG  GLU A 209    11763   8549   8383   1476   1190   -594       C
ATOM    784  CD  GLU A 209      47.042  50.581  52.164  1.00 80.98           C
ANISOU  784  CD  GLU A 209    12378   9510   8880   1828   1342   -525       C
ATOM    785  OE1 GLU A 209      45.900  50.954  51.782  1.00 85.42           O
ANISOU  785  OE1 GLU A 209    12855  10182   9418   2072   1440   -422       O
ATOM    786  OE2 GLU A 209      47.290  50.143  53.301  1.00 85.34           O
ANISOU  786  OE2 GLU A 209    12936  10190   9299   1866   1367   -554       O
ATOM    787  C   GLU A 209      47.944  51.877  47.536  1.00 62.37           C
ANISOU  787  C   GLU A 209    10158   6489   7050   1278   1089   -463       C
ATOM    788  O   GLU A 209      47.169  51.445  46.641  1.00 58.97           O
ANISOU  788  O   GLU A 209     9515   6205   6685   1290   1120   -316       O
ATOM    789  N   ASN A 210      48.506  53.096  47.599  1.00 60.34           N
ANISOU  789  N   ASN A 210    10244   5923   6759   1305   1017   -594       N
ATOM    790  CA  ASN A 210      48.182  54.225  46.704  1.00 61.84           C
ANISOU  790  CA  ASN A 210    10639   5891   6966   1415    991   -571       C
ATOM    791  CB  ASN A 210      49.069  55.438  46.965  1.00 65.72           C
ANISOU  791  CB  ASN A 210    11536   5993   7442   1353    876   -724       C
ATOM    792  CG  ASN A 210      48.854  56.074  48.321  1.00 68.23           C
ANISOU  792  CG  ASN A 210    12116   6225   7580   1623    864   -896       C
ATOM    793  OD1 ASN A 210      47.878  55.785  49.000  1.00 71.19           O
ANISOU  793  OD1 ASN A 210    12382   6846   7819   1935    981   -879       O
ATOM    794  ND2 ASN A 210      49.767  56.943  48.717  1.00 69.58           N
ANISOU  794  ND2 ASN A 210    12639   6056   7742   1502    718  -1056       N
ATOM    795  C   ASN A 210      48.333  53.777  45.254  1.00 58.20           C
ANISOU  795  C   ASN A 210    10005   5460   6645   1194    975   -432       C
ATOM    796  O   ASN A 210      47.399  54.005  44.505  1.00 57.25           O
ANISOU  796  O   ASN A 210     9828   5404   6518   1360   1006   -319       O
ATOM    797  N   LEU A 211      49.461  53.172  44.886  1.00 56.13           N
ANISOU  797  N   LEU A 211     9667   5173   6486    859    927   -439       N
ATOM    798  CA  LEU A 211      49.709  52.671  43.500  1.00 57.62           C
ANISOU  798  CA  LEU A 211     9713   5408   6772    665    921   -323       C
ATOM    799  CB  LEU A 211      51.004  51.854  43.465  1.00 56.31           C
ANISOU  799  CB  LEU A 211     9439   5268   6689    358    896   -355       C
ATOM    800  CG  LEU A 211      52.299  52.624  43.225  1.00 57.74           C
ANISOU  800  CG  LEU A 211     9798   5212   6927    137    838   -388       C
ATOM    801  CD1 LEU A 211      53.463  51.670  42.967  1.00 55.84           C
ANISOU  801  CD1 LEU A 211     9369   5080   6766   -122    840   -375       C
ATOM    802  CD2 LEU A 211      52.130  53.571  42.052  1.00 59.69           C
ANISOU  802  CD2 LEU A 211    10201   5291   7184    147    838   -288       C
ATOM    803  C   LEU A 211      48.533  51.795  43.041  1.00 57.99           C
ANISOU  803  C   LEU A 211     9491   5730   6812    781    964   -205       C
ATOM    804  O   LEU A 211      47.962  52.025  41.964  1.00 59.78           O
ANISOU  804  O   LEU A 211     9701   5969   7041    838    953   -105       O
ATOM    805  N   CYS A 212      48.173  50.823  43.862  1.00 57.99           N
ANISOU  805  N   CYS A 212     9287   5944   6802    803    998   -203       N
ATOM    806  CA  CYS A 212      47.119  49.820  43.592  1.00 58.56           C
ANISOU  806  CA  CYS A 212     9070   6285   6894    843   1014    -76       C
ATOM    807  CB  CYS A 212      47.129  48.818  44.737  1.00 57.40           C
ANISOU  807  CB  CYS A 212     8759   6305   6746    803   1050    -80       C
ATOM    808  SG  CYS A 212      46.036  47.417  44.448  1.00 52.78           S
ANISOU  808  SG  CYS A 212     7816   6008   6228    744   1035     94       S
ATOM    809  C   CYS A 212      45.740  50.477  43.495  1.00 61.52           C
ANISOU  809  C   CYS A 212     9404   6766   7205   1141   1049     20       C
ATOM    810  O   CYS A 212      44.876  49.990  42.751  1.00 63.14           O
ANISOU  810  O   CYS A 212     9401   7144   7442   1150   1017    149       O
ATOM    811  N   GLU A 213      45.503  51.455  44.353  1.00 65.30           N
ANISOU  811  N   GLU A 213    10057   7169   7584   1394   1107    -42       N
ATOM    812  CA  GLU A 213      44.264  52.263  44.378  1.00 67.42           C
ANISOU  812  CA  GLU A 213    10327   7521   7768   1757   1160     35       C
ATOM    813  CB  GLU A 213      44.381  53.300  45.499  1.00 73.95           C
ANISOU  813  CB  GLU A 213    11445   8189   8461   2019   1216   -103       C
ATOM    814  CG  GLU A 213      43.133  54.117  45.764  1.00 79.60           C
ANISOU  814  CG  GLU A 213    12180   9006   9056   2473   1301    -43       C
ATOM    815  CD  GLU A 213      43.502  55.377  46.540  1.00 87.90           C
ANISOU  815  CD  GLU A 213    13670   9751   9975   2712   1304   -231       C
ATOM    816  OE1 GLU A 213      44.550  55.969  46.189  1.00 93.26           O
ANISOU  816  OE1 GLU A 213    14655  10068  10711   2504   1194   -347       O
ATOM    817  OE2 GLU A 213      42.791  55.754  47.520  1.00 95.41           O
ANISOU  817  OE2 GLU A 213    14667  10822  10761   3095   1411   -264       O
ATOM    818  C   GLU A 213      44.117  52.906  43.015  1.00 63.02           C
ANISOU  818  C   GLU A 213     9867   6830   7246   1764   1090    100       C
ATOM    819  O   GLU A 213      43.023  52.955  42.509  1.00 64.22           O
ANISOU  819  O   GLU A 213     9853   7161   7385   1943   1090    237       O
ATOM    820  N   GLU A 214      45.208  53.388  42.455  1.00 61.18           N
ANISOU  820  N   GLU A 214     9884   6309   7053   1571   1030     23       N
ATOM    821  CA  GLU A 214      45.152  54.224  41.241  1.00 62.85           C
ANISOU  821  CA  GLU A 214    10259   6351   7268   1605    977     95       C
ATOM    822  CB  GLU A 214      46.370  55.140  41.211  1.00 62.81           C
ANISOU  822  CB  GLU A 214    10606   5975   7283   1459    942     -2       C
ATOM    823  CG  GLU A 214      46.212  56.307  42.160  1.00 65.10           C
ANISOU  823  CG  GLU A 214    11200   6037   7497   1720    952   -106       C
ATOM    824  CD  GLU A 214      45.149  57.293  41.717  1.00 69.07           C
ANISOU  824  CD  GLU A 214    11836   6475   7932   2085    958    -15       C
ATOM    825  OE1 GLU A 214      44.698  57.187  40.549  1.00 70.67           O
ANISOU  825  OE1 GLU A 214    11918   6775   8155   2083    935    138       O
ATOM    826  OE2 GLU A 214      44.788  58.185  42.519  1.00 72.82           O
ANISOU  826  OE2 GLU A 214    12555   6796   8318   2390    978   -104       O
ATOM    827  C   GLU A 214      45.029  53.319  40.019  1.00 62.48           C
ANISOU  827  C   GLU A 214     9990   6476   7272   1415    920    206       C
ATOM    828  O   GLU A 214      44.128  53.593  39.177  1.00 65.07           O
ANISOU  828  O   GLU A 214    10260   6894   7569   1571    881    332       O
ATOM    829  N   ASN A 215      45.898  52.306  39.938  1.00 59.92           N
ANISOU  829  N   ASN A 215     9565   6190   7010   1115    904    155       N
ATOM    830  CA  ASN A 215      46.046  51.423  38.749  1.00 57.79           C
ANISOU  830  CA  ASN A 215     9164   6026   6766    918    839    214       C
ATOM    831  CB  ASN A 215      46.905  52.071  37.661  1.00 57.30           C
ANISOU  831  CB  ASN A 215     9321   5767   6683    808    826    234       C
ATOM    832  CG  ASN A 215      46.965  51.254  36.381  1.00 56.41           C
ANISOU  832  CG  ASN A 215     9113   5778   6540    675    767    286       C
ATOM    833  OD1 ASN A 215      47.280  50.071  36.398  1.00 55.40           O
ANISOU  833  OD1 ASN A 215     8841   5762   6444    519    747    232       O
ATOM    834  ND2 ASN A 215      46.654  51.865  35.250  1.00 57.15           N
ANISOU  834  ND2 ASN A 215     9314   5844   6557    754    728    390       N
ATOM    835  C   ASN A 215      46.598  50.073  39.198  1.00 55.99           C
ANISOU  835  C   ASN A 215     8765   5906   6600    699    837    148       C
ATOM    836  O   ASN A 215      47.775  49.971  39.513  1.00 52.90           O
ANISOU  836  O   ASN A 215     8464   5395   6240    539    867     58       O
ATOM    837  N   LYS A 216      45.749  49.057  39.206  1.00 59.30           N
ANISOU  837  N   LYS A 216     8937   6547   7044    688    789    208       N
ATOM    838  CA  LYS A 216      46.090  47.719  39.732  1.00 59.74           C
ANISOU  838  CA  LYS A 216     8838   6693   7168    504    776    168       C
ATOM    839  CB  LYS A 216      44.915  46.756  39.566  1.00 65.91           C
ANISOU  839  CB  LYS A 216     9357   7698   7988    484    689    279       C
ATOM    840  CG  LYS A 216      43.573  47.280  40.062  1.00 71.54           C
ANISOU  840  CG  LYS A 216     9908   8593   8680    714    719    408       C
ATOM    841  CD  LYS A 216      43.106  46.679  41.360  1.00 72.81           C
ANISOU  841  CD  LYS A 216     9865   8924   8875    735    789    468       C
ATOM    842  CE  LYS A 216      41.689  47.110  41.671  1.00 78.29           C
ANISOU  842  CE  LYS A 216    10340   9865   9540    978    828    633       C
ATOM    843  NZ  LYS A 216      41.651  48.536  42.079  1.00 80.68           N
ANISOU  843  NZ  LYS A 216    10839  10080   9734   1296    943    583       N
ATOM    844  C   LYS A 216      47.316  47.186  39.001  1.00 58.36           C
ANISOU  844  C   LYS A 216     8760   6406   7006    297    752     88       C
ATOM    845  O   LYS A 216      48.070  46.467  39.654  1.00 60.53           O
ANISOU  845  O   LYS A 216     9004   6665   7328    179    776     20       O
ATOM    846  N   LEU A 217      47.541  47.509  37.718  1.00 55.92           N
ANISOU  846  N   LEU A 217     8563   6040   6642    276    716    104       N
ATOM    847  CA  LEU A 217      48.695  46.939  36.969  1.00 53.91           C
ANISOU  847  CA  LEU A 217     8382   5728   6371    118    720     41       C
ATOM    848  CB  LEU A 217      48.375  46.866  35.478  1.00 55.54           C
ANISOU  848  CB  LEU A 217     8644   5976   6480    131    643     85       C
ATOM    849  CG  LEU A 217      47.273  45.874  35.113  1.00 56.80           C
ANISOU  849  CG  LEU A 217     8660   6279   6641    119    491    108       C
ATOM    850  CD1 LEU A 217      47.047  45.857  33.601  1.00 58.43           C
ANISOU  850  CD1 LEU A 217     8963   6522   6715    138    391    130       C
ATOM    851  CD2 LEU A 217      47.604  44.485  35.642  1.00 54.87           C
ANISOU  851  CD2 LEU A 217     8324   6048   6476    -20    453     28       C
ATOM    852  C   LEU A 217      49.980  47.726  37.259  1.00 52.05           C
ANISOU  852  C   LEU A 217     8288   5341   6145     60    822      0       C
ATOM    853  O   LEU A 217      51.062  47.099  37.263  1.00 50.46           O
ANISOU  853  O   LEU A 217     8071   5132   5967    -64    856    -58       O
ATOM    854  N   SER A 218      49.892  49.036  37.488  1.00 52.12           N
ANISOU  854  N   SER A 218     8431   5228   6143    146    858     35       N
ATOM    855  CA  SER A 218      51.011  49.845  38.035  1.00 51.72           C
ANISOU  855  CA  SER A 218     8513   5007   6130     58    915     -3       C
ATOM    856  CB  SER A 218      50.599  51.281  38.265  1.00 52.68           C
ANISOU  856  CB  SER A 218     8827   4955   6233    186    914     30       C
ATOM    857  OG  SER A 218      50.271  51.936  37.050  1.00 52.25           O
ANISOU  857  OG  SER A 218     8884   4851   6117    245    906    144       O
ATOM    858  C   SER A 218      51.508  49.165  39.320  1.00 51.46           C
ANISOU  858  C   SER A 218     8379   5013   6161    -11    922   -101       C
ATOM    859  O   SER A 218      52.691  48.851  39.418  1.00 50.29           O
ANISOU  859  O   SER A 218     8208   4848   6051   -164    945   -138       O
ATOM    860  N   PHE A 219      50.611  48.872  40.252  1.00 53.24           N
ANISOU  860  N   PHE A 219     8520   5321   6386    108    908   -121       N
ATOM    861  CA  PHE A 219      50.938  48.127  41.494  1.00 54.52           C
ANISOU  861  CA  PHE A 219     8582   5549   6582     66    914   -189       C
ATOM    862  CB  PHE A 219      49.700  47.907  42.366  1.00 55.50           C
ANISOU  862  CB  PHE A 219     8604   5805   6679    232    922   -157       C
ATOM    863  CG  PHE A 219      49.841  46.749  43.314  1.00 55.52           C
ANISOU  863  CG  PHE A 219     8456   5928   6711    171    925   -170       C
ATOM    864  CD1 PHE A 219      50.756  46.791  44.353  1.00 56.65           C
ANISOU  864  CD1 PHE A 219     8655   6021   6845    124    936   -254       C
ATOM    865  CE1 PHE A 219      50.902  45.698  45.212  1.00 56.48           C
ANISOU  865  CE1 PHE A 219     8506   6112   6841     79    935   -244       C
ATOM    866  CZ  PHE A 219      50.127  44.571  45.067  1.00 51.16           C
ANISOU  866  CZ  PHE A 219     7658   5571   6209     60    924   -145       C
ATOM    867  CD2 PHE A 219      49.111  45.582  43.135  1.00 55.60           C
ANISOU  867  CD2 PHE A 219     8277   6087   6762    137    895    -88       C
ATOM    868  CE2 PHE A 219      49.232  44.522  44.029  1.00 53.66           C
ANISOU  868  CE2 PHE A 219     7915   5925   6549     75    896    -72       C
ATOM    869  C   PHE A 219      51.552  46.772  41.135  1.00 54.12           C
ANISOU  869  C   PHE A 219     8397   5587   6577    -76    900   -200       C
ATOM    870  O   PHE A 219      52.568  46.410  41.718  1.00 55.91           O
ANISOU  870  O   PHE A 219     8603   5801   6838   -173    909   -255       O
ATOM    871  N   LEU A 220      50.922  46.020  40.231  1.00 54.24           N
ANISOU  871  N   LEU A 220     8335   5687   6585    -75    859   -153       N
ATOM    872  CA  LEU A 220      51.337  44.626  39.897  1.00 52.54           C
ANISOU  872  CA  LEU A 220     8033   5526   6401   -174    823   -181       C
ATOM    873  CB  LEU A 220      50.382  44.034  38.864  1.00 50.16           C
ANISOU  873  CB  LEU A 220     7698   5287   6073   -161    735   -139       C
ATOM    874  CG  LEU A 220      50.667  42.580  38.544  1.00 47.78           C
ANISOU  874  CG  LEU A 220     7362   4995   5797   -246    666   -185       C
ATOM    875  CD1 LEU A 220      50.436  41.735  39.774  1.00 48.49           C
ANISOU  875  CD1 LEU A 220     7334   5114   5975   -287    645   -166       C
ATOM    876  CD2 LEU A 220      49.801  42.103  37.413  1.00 47.77           C
ANISOU  876  CD2 LEU A 220     7374   5025   5750   -253    540   -168       C
ATOM    877  C   LEU A 220      52.776  44.595  39.359  1.00 52.44           C
ANISOU  877  C   LEU A 220     8081   5462   6380   -258    873   -229       C
ATOM    878  O   LEU A 220      53.519  43.639  39.695  1.00 55.38           O
ANISOU  878  O   LEU A 220     8391   5858   6789   -309    875   -274       O
ATOM    879  N   ALA A 221      53.143  45.584  38.543  1.00 50.97           N
ANISOU  879  N   ALA A 221     7999   5221   6146   -262    918   -196       N
ATOM    880  CA  ALA A 221      54.512  45.757  38.023  1.00 51.84           C
ANISOU  880  CA  ALA A 221     8132   5317   6246   -348    992   -194       C
ATOM    881  CB  ALA A 221      54.555  46.979  37.145  1.00 53.35           C
ANISOU  881  CB  ALA A 221     8447   5439   6382   -353   1034   -108       C
ATOM    882  C   ALA A 221      55.494  45.867  39.193  1.00 52.40           C
ANISOU  882  C   ALA A 221     8145   5366   6397   -434   1010   -231       C
ATOM    883  O   ALA A 221      56.606  45.304  39.087  1.00 51.66           O
ANISOU  883  O   ALA A 221     7968   5336   6322   -491   1052   -242       O
ATOM    884  N   HIS A 222      55.115  46.596  40.252  1.00 51.96           N
ANISOU  884  N   HIS A 222     8137   5235   6370   -421    976   -251       N
ATOM    885  CA  HIS A 222      56.017  46.884  41.390  1.00 51.66           C
ANISOU  885  CA  HIS A 222     8081   5162   6383   -508    956   -298       C
ATOM    886  CB  HIS A 222      55.545  48.086  42.218  1.00 53.92           C
ANISOU  886  CB  HIS A 222     8520   5312   6653   -470    913   -330       C
ATOM    887  CG  HIS A 222      55.851  49.423  41.619  1.00 57.74           C
ANISOU  887  CG  HIS A 222     9164   5629   7144   -542    912   -283       C
ATOM    888  ND1 HIS A 222      55.319  49.837  40.421  1.00 57.99           N
ANISOU  888  ND1 HIS A 222     9268   5626   7139   -491    952   -195       N
ATOM    889  CE1 HIS A 222      55.725  51.061  40.156  1.00 59.19           C
ANISOU  889  CE1 HIS A 222     9580   5598   7310   -578    939   -144       C
ATOM    890  NE2 HIS A 222      56.525  51.462  41.131  1.00 59.93           N
ANISOU  890  NE2 HIS A 222     9710   5600   7461   -707    875   -207       N
ATOM    891  CD2 HIS A 222      56.608  50.456  42.058  1.00 61.28           C
ANISOU  891  CD2 HIS A 222     9734   5917   7632   -673    858   -298       C
ATOM    892  C   HIS A 222      56.151  45.601  42.200  1.00 50.20           C
ANISOU  892  C   HIS A 222     7764   5087   6222   -486    934   -344       C
ATOM    893  O   HIS A 222      57.261  45.314  42.620  1.00 51.29           O
ANISOU  893  O   HIS A 222     7823   5265   6399   -566    928   -362       O
ATOM    894  N   ALA A 223      55.063  44.859  42.402  1.00 51.15           N
ANISOU  894  N   ALA A 223     7849   5260   6326   -389    914   -339       N
ATOM    895  CA  ALA A 223      55.070  43.546  43.099  1.00 51.51           C
ANISOU  895  CA  ALA A 223     7785   5385   6399   -376    887   -348       C
ATOM    896  CB  ALA A 223      53.686  42.945  43.180  1.00 49.02           C
ANISOU  896  CB  ALA A 223     7431   5116   6079   -307    859   -299       C
ATOM    897  C   ALA A 223      56.011  42.626  42.324  1.00 53.00           C
ANISOU  897  C   ALA A 223     7920   5603   6612   -412    902   -360       C
ATOM    898  O   ALA A 223      56.957  42.110  42.916  1.00 57.79           O
ANISOU  898  O   ALA A 223     8456   6248   7251   -434    898   -378       O
ATOM    899  N   TYR A 224      55.774  42.469  41.028  1.00 51.85           N
ANISOU  899  N   TYR A 224     7816   5450   6433   -393    918   -350       N
ATOM    900  CA  TYR A 224      56.608  41.620  40.151  1.00 54.68           C
ANISOU  900  CA  TYR A 224     8161   5843   6772   -372    948   -375       C
ATOM    901  CB  TYR A 224      56.250  41.804  38.674  1.00 54.58           C
ANISOU  901  CB  TYR A 224     8240   5827   6670   -336    967   -367       C
ATOM    902  CG  TYR A 224      57.167  41.005  37.794  1.00 53.45           C
ANISOU  902  CG  TYR A 224     8106   5735   6466   -269   1020   -404       C
ATOM    903  CD1 TYR A 224      57.306  39.641  37.970  1.00 51.83           C
ANISOU  903  CD1 TYR A 224     7904   5510   6278   -202    969   -469       C
ATOM    904  CE1 TYR A 224      58.187  38.907  37.202  1.00 54.43           C
ANISOU  904  CE1 TYR A 224     8264   5883   6532    -85   1027   -518       C
ATOM    905  CZ  TYR A 224      58.941  39.540  36.235  1.00 55.85           C
ANISOU  905  CZ  TYR A 224     8439   6171   6611    -43   1159   -481       C
ATOM    906  OH  TYR A 224      59.803  38.840  35.449  1.00 57.79           O
ANISOU  906  OH  TYR A 224     8708   6498   6751    116   1246   -522       O
ATOM    907  CE2 TYR A 224      58.837  40.906  36.074  1.00 56.55           C
ANISOU  907  CE2 TYR A 224     8505   6285   6696   -150   1213   -388       C
ATOM    908  CD2 TYR A 224      57.968  41.632  36.866  1.00 54.33           C
ANISOU  908  CD2 TYR A 224     8225   5917   6500   -259   1134   -361       C
ATOM    909  C   TYR A 224      58.101  41.913  40.358  1.00 53.60           C
ANISOU  909  C   TYR A 224     7942   5764   6658   -415   1018   -367       C
ATOM    910  O   TYR A 224      58.895  41.024  40.707  1.00 52.89           O
ANISOU  910  O   TYR A 224     7770   5728   6597   -378   1021   -387       O
ATOM    911  N   VAL A 225      58.489  43.147  40.098  1.00 54.92           N
ANISOU  911  N   VAL A 225     8125   5923   6820   -495   1065   -321       N
ATOM    912  CA  VAL A 225      59.921  43.547  40.108  1.00 56.79           C
ANISOU  912  CA  VAL A 225     8250   6235   7090   -582   1125   -275       C
ATOM    913  CB  VAL A 225      60.103  45.023  39.751  1.00 56.86           C
ANISOU  913  CB  VAL A 225     8317   6180   7104   -713   1152   -198       C
ATOM    914  CG1 VAL A 225      61.574  45.375  39.839  1.00 58.14           C
ANISOU  914  CG1 VAL A 225     8323   6439   7328   -849   1193   -121       C
ATOM    915  CG2 VAL A 225      59.532  45.350  38.378  1.00 56.74           C
ANISOU  915  CG2 VAL A 225     8414   6146   6997   -660   1218   -144       C
ATOM    916  C   VAL A 225      60.506  43.237  41.489  1.00 58.05           C
ANISOU  916  C   VAL A 225     8305   6427   7321   -620   1056   -306       C
ATOM    917  O   VAL A 225      61.683  42.858  41.567  1.00 61.47           O
ANISOU  917  O   VAL A 225     8589   6979   7788   -633   1086   -279       O
ATOM    918  N   PHE A 226      59.715  43.402  42.539  1.00 57.55           N
ANISOU  918  N   PHE A 226     8310   6288   7267   -618    972   -351       N
ATOM    919  CA  PHE A 226      60.167  43.137  43.919  1.00 61.30           C
ANISOU  919  CA  PHE A 226     8718   6800   7774   -637    894   -381       C
ATOM    920  CB  PHE A 226      59.140  43.623  44.933  1.00 67.71           C
ANISOU  920  CB  PHE A 226     9646   7533   8546   -611    830   -423       C
ATOM    921  CG  PHE A 226      59.727  44.665  45.834  1.00 77.49           C
ANISOU  921  CG  PHE A 226    10928   8731   9784   -714    750   -461       C
ATOM    922  CD1 PHE A 226      60.336  44.307  47.030  1.00 83.32           C
ANISOU  922  CD1 PHE A 226    11603   9541  10512   -725    664   -491       C
ATOM    923  CE1 PHE A 226      60.891  45.273  47.858  1.00 86.51           C
ANISOU  923  CE1 PHE A 226    12071   9896  10900   -834    551   -546       C
ATOM    924  CZ  PHE A 226      60.855  46.601  47.486  1.00 90.90           C
ANISOU  924  CZ  PHE A 226    12770  10298  11469   -942    524   -567       C
ATOM    925  CD2 PHE A 226      59.705  46.000  45.463  1.00 87.93           C
ANISOU  925  CD2 PHE A 226    12374   9925  11109   -806    739   -464       C
ATOM    926  CE2 PHE A 226      60.283  46.961  46.281  1.00 93.35           C
ANISOU  926  CE2 PHE A 226    13138  10530  11799   -926    627   -515       C
ATOM    927  C   PHE A 226      60.482  41.647  44.051  1.00 59.69           C
ANISOU  927  C   PHE A 226     8417   6679   7582   -530    897   -382       C
ATOM    928  O   PHE A 226      61.612  41.289  44.398  1.00 61.64           O
ANISOU  928  O   PHE A 226     8530   7026   7862   -536    886   -366       O
ATOM    929  N   TYR A 227      59.519  40.787  43.754  1.00 55.37           N
ANISOU  929  N   TYR A 227     7935   6084   7015   -437    897   -392       N
ATOM    930  CA  TYR A 227      59.773  39.332  43.730  1.00 57.20           C
ANISOU  930  CA  TYR A 227     8133   6334   7265   -334    884   -395       C
ATOM    931  CB  TYR A 227      58.511  38.548  43.364  1.00 58.03           C
ANISOU  931  CB  TYR A 227     8342   6342   7363   -292    846   -398       C
ATOM    932  CG  TYR A 227      57.635  38.193  44.539  1.00 56.10           C
ANISOU  932  CG  TYR A 227     8099   6075   7140   -308    781   -352       C
ATOM    933  CD1 TYR A 227      57.963  37.169  45.421  1.00 55.64           C
ANISOU  933  CD1 TYR A 227     8008   6019   7113   -265    736   -316       C
ATOM    934  CE1 TYR A 227      57.166  36.877  46.516  1.00 56.22           C
ANISOU  934  CE1 TYR A 227     8074   6098   7186   -282    697   -240       C
ATOM    935  CZ  TYR A 227      55.997  37.592  46.727  1.00 56.57           C
ANISOU  935  CZ  TYR A 227     8127   6166   7199   -320    713   -205       C
ATOM    936  OH  TYR A 227      55.163  37.341  47.786  1.00 60.29           O
ANISOU  936  OH  TYR A 227     8567   6688   7650   -316    706   -104       O
ATOM    937  CE2 TYR A 227      55.663  38.613  45.854  1.00 56.03           C
ANISOU  937  CE2 TYR A 227     8093   6088   7107   -340    749   -254       C
ATOM    938  CD2 TYR A 227      56.483  38.909  44.779  1.00 54.71           C
ANISOU  938  CD2 TYR A 227     7951   5895   6941   -345    777   -324       C
ATOM    939  C   TYR A 227      60.986  39.060  42.826  1.00 57.41           C
ANISOU  939  C   TYR A 227     8081   6445   7285   -276    962   -395       C
ATOM    940  O   TYR A 227      61.909  38.342  43.278  1.00 60.59           O
ANISOU  940  O   TYR A 227     8381   6924   7716   -201    954   -383       O
ATOM    941  N   LYS A 228      61.037  39.652  41.629  1.00 56.46           N
ANISOU  941  N   LYS A 228     7992   6339   7118   -290   1043   -389       N
ATOM    942  CA  LYS A 228      62.118  39.375  40.644  1.00 57.50           C
ANISOU  942  CA  LYS A 228     8045   6591   7208   -199   1153   -369       C
ATOM    943  CB  LYS A 228      61.917  40.151  39.337  1.00 57.65           C
ANISOU  943  CB  LYS A 228     8135   6623   7145   -224   1245   -341       C
ATOM    944  CG  LYS A 228      62.887  39.795  38.222  1.00 58.16           C
ANISOU  944  CG  LYS A 228     8137   6838   7121    -89   1387   -312       C
ATOM    945  CD  LYS A 228      62.783  38.338  37.871  1.00 59.52           C
ANISOU  945  CD  LYS A 228     8414   6972   7229    134   1370   -413       C
ATOM    946  CE  LYS A 228      63.165  37.993  36.456  1.00 62.99           C
ANISOU  946  CE  LYS A 228     8925   7504   7504    322   1497   -434       C
ATOM    947  NZ  LYS A 228      63.079  36.523  36.267  1.00 65.18           N
ANISOU  947  NZ  LYS A 228     9351   7687   7724    551   1443   -563       N
ATOM    948  C   LYS A 228      63.490  39.750  41.220  1.00 57.94           C
ANISOU  948  C   LYS A 228     7883   6806   7324   -257   1182   -300       C
ATOM    949  O   LYS A 228      64.378  38.905  41.219  1.00 57.61           O
ANISOU  949  O   LYS A 228     7725   6878   7284   -119   1220   -289       O
ATOM    950  N   ASN A 229      63.672  40.997  41.638  1.00 57.94           N
ANISOU  950  N   ASN A 229     7832   6810   7370   -452   1155   -250       N
ATOM    951  CA  ASN A 229      65.003  41.527  42.007  1.00 61.33           C
ANISOU  951  CA  ASN A 229     8038   7398   7866   -569   1159   -164       C
ATOM    952  CB  ASN A 229      65.036  43.065  41.962  1.00 64.78           C
ANISOU  952  CB  ASN A 229     8499   7772   8341   -813   1134   -105       C
ATOM    953  CG  ASN A 229      65.198  43.623  40.545  1.00 67.54           C
ANISOU  953  CG  ASN A 229     8850   8164   8645   -842   1283     -5       C
ATOM    954  OD1 ASN A 229      65.157  42.900  39.543  1.00 68.33           O
ANISOU  954  OD1 ASN A 229     8961   8343   8655   -662   1407     -3       O
ATOM    955  ND2 ASN A 229      65.397  44.928  40.424  1.00 69.25           N
ANISOU  955  ND2 ASN A 229     9079   8321   8910  -1067   1266     82       N
ATOM    956  C   ASN A 229      65.430  40.842  43.310  1.00 59.95           C
ANISOU  956  C   ASN A 229     7764   7275   7739   -527   1044   -191       C
ATOM    957  O   ASN A 229      66.623  40.562  43.447  1.00 60.61           O
ANISOU  957  O   ASN A 229     7622   7545   7861   -502   1060   -123       O
ATOM    958  N   PHE A 230      64.506  40.477  44.194  1.00 57.36           N
ANISOU  958  N   PHE A 230     7580   6815   7397   -492    944   -265       N
ATOM    959  CA  PHE A 230      64.883  39.736  45.427  1.00 57.10           C
ANISOU  959  CA  PHE A 230     7472   6838   7383   -428    840   -271       C
ATOM    960  CB  PHE A 230      63.731  39.616  46.428  1.00 55.99           C
ANISOU  960  CB  PHE A 230     7501   6564   7206   -425    749   -322       C
ATOM    961  CG  PHE A 230      64.227  39.160  47.776  1.00 57.81           C
ANISOU  961  CG  PHE A 230     7658   6875   7432   -393    635   -306       C
ATOM    962  CD1 PHE A 230      65.101  39.946  48.507  1.00 60.33           C
ANISOU  962  CD1 PHE A 230     7867   7295   7761   -523    532   -301       C
ATOM    963  CE1 PHE A 230      65.617  39.498  49.708  1.00 63.30           C
ANISOU  963  CE1 PHE A 230     8171   7768   8110   -480    409   -283       C
ATOM    964  CZ  PHE A 230      65.232  38.284  50.221  1.00 62.51           C
ANISOU  964  CZ  PHE A 230     8119   7652   7976   -305    405   -253       C
ATOM    965  CD2 PHE A 230      63.875  37.927  48.291  1.00 59.27           C
ANISOU  965  CD2 PHE A 230     7887   7031   7601   -243    612   -284       C
ATOM    966  CE2 PHE A 230      64.366  37.497  49.514  1.00 60.62           C
ANISOU  966  CE2 PHE A 230     7996   7288   7749   -198    507   -248       C
ATOM    967  C   PHE A 230      65.441  38.351  45.052  1.00 55.41           C
ANISOU  967  C   PHE A 230     7180   6703   7169   -203    898   -251       C
ATOM    968  O   PHE A 230      66.546  37.966  45.513  1.00 53.27           O
ANISOU  968  O   PHE A 230     6715   6593   6929   -141    871   -198       O
ATOM    969  N   HIS A 231      64.694  37.614  44.232  1.00 52.95           N
ANISOU  969  N   HIS A 231     7026   6273   6816    -74    959   -297       N
ATOM    970  CA  HIS A 231      65.155  36.310  43.692  1.00 55.04           C
ANISOU  970  CA  HIS A 231     7294   6557   7061    169   1012   -308       C
ATOM    971  CB  HIS A 231      64.168  35.815  42.634  1.00 53.59           C
ANISOU  971  CB  HIS A 231     7339   6204   6817    246   1046   -384       C
ATOM    972  CG  HIS A 231      64.678  34.689  41.810  1.00 54.11           C
ANISOU  972  CG  HIS A 231     7461   6267   6828    505   1109   -427       C
ATOM    973  ND1 HIS A 231      64.737  33.420  42.303  1.00 56.12           N
ANISOU  973  ND1 HIS A 231     7799   6415   7109    672   1033   -447       N
ATOM    974  CE1 HIS A 231      65.205  32.611  41.369  1.00 56.52           C
ANISOU  974  CE1 HIS A 231     7934   6455   7083    924   1104   -508       C
ATOM    975  NE2 HIS A 231      65.471  33.333  40.284  1.00 55.70           N
ANISOU  975  NE2 HIS A 231     7782   6488   6891    927   1240   -517       N
ATOM    976  CD2 HIS A 231      65.145  34.633  40.545  1.00 54.93           C
ANISOU  976  CD2 HIS A 231     7578   6455   6836    651   1240   -455       C
ATOM    977  C   HIS A 231      66.580  36.484  43.146  1.00 57.65           C
ANISOU  977  C   HIS A 231     7385   7128   7390    246   1123   -241       C
ATOM    978  O   HIS A 231      67.458  35.666  43.483  1.00 60.97           O
ANISOU  978  O   HIS A 231     7676   7662   7827    426   1121   -206       O
ATOM    979  N   LEU A 232      66.808  37.542  42.360  1.00 57.73           N
ANISOU  979  N   LEU A 232     7321   7228   7383    114   1219   -197       N
ATOM    980  CA  LEU A 232      68.049  37.695  41.559  1.00 59.06           C
ANISOU  980  CA  LEU A 232     7254   7653   7533    192   1370    -99       C
ATOM    981  CB  LEU A 232      67.869  38.744  40.457  1.00 57.76           C
ANISOU  981  CB  LEU A 232     7117   7511   7318     56   1489    -49       C
ATOM    982  CG  LEU A 232      66.990  38.311  39.295  1.00 56.38           C
ANISOU  982  CG  LEU A 232     7203   7206   7011    210   1568   -141       C
ATOM    983  CD1 LEU A 232      66.834  39.429  38.296  1.00 57.28           C
ANISOU  983  CD1 LEU A 232     7341   7356   7066     70   1674    -65       C
ATOM    984  CD2 LEU A 232      67.546  37.079  38.625  1.00 58.58           C
ANISOU  984  CD2 LEU A 232     7489   7580   7188    551   1675   -182       C
ATOM    985  C   LEU A 232      69.215  38.042  42.477  1.00 60.39           C
ANISOU  985  C   LEU A 232     7110   8035   7799     89   1306     10       C
ATOM    986  O   LEU A 232      70.318  37.724  42.097  1.00 64.22           O
ANISOU  986  O   LEU A 232     7352   8768   8281    231   1412    103       O
ATOM    987  N   SER A 233      68.975  38.612  43.650  1.00 60.55           N
ANISOU  987  N   SER A 233     7139   7978   7888   -123   1133     -2       N
ATOM    988  CA  SER A 233      70.039  39.142  44.535  1.00 64.58           C
ANISOU  988  CA  SER A 233     7371   8679   8484   -285   1021     92       C
ATOM    989  CB  SER A 233      69.843  40.609  44.700  1.00 66.70           C
ANISOU  989  CB  SER A 233     7673   8868   8800   -626    941    108       C
ATOM    990  OG  SER A 233      68.578  40.865  45.308  1.00 67.17           O
ANISOU  990  OG  SER A 233     8038   8661   8820   -683    838    -20       O
ATOM    991  C   SER A 233      70.045  38.468  45.904  1.00 64.11           C
ANISOU  991  C   SER A 233     7323   8599   8435   -212    847     51       C
ATOM    992  O   SER A 233      70.955  38.763  46.667  1.00 65.55           O
ANISOU  992  O   SER A 233     7275   8957   8674   -317    727    122       O
ATOM    993  N   LYS A 234      69.060  37.641  46.246  1.00 64.64           N
ANISOU  993  N   LYS A 234     7642   8465   8450    -66    817    -41       N
ATOM    994  CA  LYS A 234      68.917  37.220  47.665  1.00 66.80           C
ANISOU  994  CA  LYS A 234     7958   8705   8715    -47    645    -57       C
ATOM    995  CB  LYS A 234      67.578  36.552  47.977  1.00 64.74           C
ANISOU  995  CB  LYS A 234     7993   8201   8402     35    627   -129       C
ATOM    996  CG  LYS A 234      67.230  35.274  47.236  1.00 63.65           C
ANISOU  996  CG  LYS A 234     7983   7947   8253    277    719   -147       C
ATOM    997  CD  LYS A 234      65.738  35.013  47.342  1.00 61.65           C
ANISOU  997  CD  LYS A 234     8001   7448   7972    237    695   -200       C
ATOM    998  CE  LYS A 234      65.298  33.576  47.192  1.00 62.45           C
ANISOU  998  CE  LYS A 234     8267   7383   8077    429    687   -200       C
ATOM    999  NZ  LYS A 234      63.839  33.557  46.910  1.00 62.42           N
ANISOU  999  NZ  LYS A 234     8477   7174   8065    328    680   -239       N
ATOM   1000  C   LYS A 234      70.090  36.333  48.050  1.00 69.94           C
ANISOU 1000  C   LYS A 234     8121   9315   9138    151    613     28       C
ATOM   1001  O   LYS A 234      70.635  36.540  49.129  1.00 72.18           O
ANISOU 1001  O   LYS A 234     8274   9719   9432     73    453     68       O
ATOM   1002  N   GLU A 235      70.468  35.389  47.203  1.00 73.88           N
ANISOU 1002  N   GLU A 235     8579   9860   9630    420    750     51       N
ATOM   1003  CA  GLU A 235      71.460  34.366  47.608  1.00 78.75           C
ANISOU 1003  CA  GLU A 235     9014  10646  10258    691    723    130       C
ATOM   1004  CB  GLU A 235      71.601  33.300  46.524  1.00 82.49           C
ANISOU 1004  CB  GLU A 235     9561  11086  10694   1035    892    109       C
ATOM   1005  CG  GLU A 235      72.148  31.987  47.044  1.00 86.12           C
ANISOU 1005  CG  GLU A 235    10003  11566  11149   1374    842    153       C
ATOM   1006  CD  GLU A 235      72.969  31.195  46.038  1.00 92.27           C
ANISOU 1006  CD  GLU A 235    10690  12475  11890   1756   1014    172       C
ATOM   1007  OE1 GLU A 235      73.803  30.380  46.482  1.00 99.31           O
ANISOU 1007  OE1 GLU A 235    11444  13496  12791   2043    982    249       O
ATOM   1008  OE2 GLU A 235      72.781  31.393  44.808  1.00 91.65           O
ANISOU 1008  OE2 GLU A 235    10687  12379  11754   1795   1184    110       O
ATOM   1009  C   GLU A 235      72.781  35.069  47.948  1.00 82.31           C
ANISOU 1009  C   GLU A 235     9064  11439  10771    570    663    253       C
ATOM   1010  O   GLU A 235      73.311  34.788  49.028  1.00 84.04           O
ANISOU 1010  O   GLU A 235     9155  11774  11001    604    500    309       O
ATOM   1011  N   HIS A 236      73.289  35.956  47.079  1.00 84.46           N
ANISOU 1011  N   HIS A 236     9137  11872  11080    417    776    312       N
ATOM   1012  CA  HIS A 236      74.594  36.645  47.281  1.00 86.15           C
ANISOU 1012  CA  HIS A 236     8921  12431  11378    257    719    466       C
ATOM   1013  CB  HIS A 236      75.043  37.478  46.066  1.00 88.42           C
ANISOU 1013  CB  HIS A 236     9017  12877  11700    116    904    565       C
ATOM   1014  CG  HIS A 236      76.404  38.069  46.263  1.00 92.97           C
ANISOU 1014  CG  HIS A 236     9111  13828  12382    -58    844    762       C
ATOM   1015  ND1 HIS A 236      77.446  37.362  46.856  1.00 95.87           N
ANISOU 1015  ND1 HIS A 236     9150  14493  12783    141    770    872       N
ATOM   1016  CE1 HIS A 236      78.519  38.122  46.920  1.00 98.07           C
ANISOU 1016  CE1 HIS A 236     8995  15094  13171   -108    706   1059       C
ATOM   1017  NE2 HIS A 236      78.212  39.310  46.386  1.00 98.75           N
ANISOU 1017  NE2 HIS A 236     9145  15071  13303   -477    737   1075       N
ATOM   1018  CD2 HIS A 236      76.895  39.296  45.993  1.00 94.94           C
ANISOU 1018  CD2 HIS A 236     9141  14204  12725   -432    822    887       C
ATOM   1019  C   HIS A 236      74.509  37.534  48.520  1.00 82.41           C
ANISOU 1019  C   HIS A 236     8457  11913  10940    -80    451    441       C
ATOM   1020  O   HIS A 236      75.453  37.507  49.335  1.00 87.96           O
ANISOU 1020  O   HIS A 236     8881  12852  11685   -112    284    533       O
ATOM   1021  N   LEU A 237      73.415  38.274  48.638  1.00 75.27           N
ANISOU 1021  N   LEU A 237     7868  10725  10003   -296    406    318       N
ATOM   1022  CA  LEU A 237      73.158  39.236  49.736  1.00 74.77           C
ANISOU 1022  CA  LEU A 237     7909  10564   9936   -597    163    252       C
ATOM   1023  CB  LEU A 237      71.788  39.875  49.495  1.00 72.03           C
ANISOU 1023  CB  LEU A 237     7941   9891   9535   -714    210    117       C
ATOM   1024  CG  LEU A 237      71.613  41.305  49.996  1.00 72.44           C
ANISOU 1024  CG  LEU A 237     8100   9824   9599  -1061     39     57       C
ATOM   1025  CD1 LEU A 237      72.783  42.182  49.578  1.00 76.24           C
ANISOU 1025  CD1 LEU A 237     8270  10490  10205  -1333     -7    189       C
ATOM   1026  CD2 LEU A 237      70.305  41.891  49.474  1.00 69.93           C
ANISOU 1026  CD2 LEU A 237     8120   9214   9233  -1107    140    -47       C
ATOM   1027  C   LEU A 237      73.165  38.505  51.085  1.00 74.84           C
ANISOU 1027  C   LEU A 237     7965  10594   9874   -458    -22    223       C
ATOM   1028  O   LEU A 237      73.881  38.931  51.986  1.00 74.33           O
ANISOU 1028  O   LEU A 237     7738  10681   9820   -612   -245    256       O
ATOM   1029  N   LEU A 238      72.342  37.471  51.227  1.00 73.25           N
ANISOU 1029  N   LEU A 238     8001  10232   9596   -199     49    170       N
ATOM   1030  CA  LEU A 238      72.033  36.864  52.543  1.00 74.39           C
ANISOU 1030  CA  LEU A 238     8282  10336   9647    -91   -111    150       C
ATOM   1031  CB  LEU A 238      70.753  36.031  52.433  1.00 71.56           C
ANISOU 1031  CB  LEU A 238     8249   9714   9225     85      5     95       C
ATOM   1032  CG  LEU A 238      69.451  36.817  52.292  1.00 68.71           C
ANISOU 1032  CG  LEU A 238     8169   9118   8819    -86     50    -16       C
ATOM   1033  CD1 LEU A 238      68.275  35.865  52.146  1.00 66.00           C
ANISOU 1033  CD1 LEU A 238     8076   8562   8439     77    153    -28       C
ATOM   1034  CD2 LEU A 238      69.231  37.738  53.486  1.00 68.87           C
ANISOU 1034  CD2 LEU A 238     8285   9135   8744   -269   -135    -79       C
ATOM   1035  C   LEU A 238      73.220  36.019  53.010  1.00 77.40           C
ANISOU 1035  C   LEU A 238     8377  10982  10049    111   -198    276       C
ATOM   1036  O   LEU A 238      73.471  35.975  54.230  1.00 77.81           O
ANISOU 1036  O   LEU A 238     8412  11119  10030     95   -411    293       O
ATOM   1037  N   LYS A 239      73.897  35.360  52.076  1.00 79.83           N
ANISOU 1037  N   LYS A 239     8480  11422  10427    325    -37    362       N
ATOM   1038  CA  LYS A 239      75.122  34.582  52.363  1.00 84.53           C
ANISOU 1038  CA  LYS A 239     8755  12308  11052    566    -92    501       C
ATOM   1039  CB  LYS A 239      75.624  33.872  51.101  1.00 85.21           C
ANISOU 1039  CB  LYS A 239     8696  12490  11187    860    153    563       C
ATOM   1040  CG  LYS A 239      76.639  32.764  51.361  1.00 89.13           C
ANISOU 1040  CG  LYS A 239     8957  13217  11689   1241    136    692       C
ATOM   1041  CD  LYS A 239      76.773  31.740  50.243  1.00 89.96           C
ANISOU 1041  CD  LYS A 239     9107  13288  11784   1649    382    696       C
ATOM   1042  CE  LYS A 239      77.450  30.469  50.704  1.00 93.18           C
ANISOU 1042  CE  LYS A 239     9435  13793  12174   2085    339    791       C
ATOM   1043  NZ  LYS A 239      78.654  30.199  49.884  1.00 99.07           N
ANISOU 1043  NZ  LYS A 239     9799  14893  12949   2382    507    909       N
ATOM   1044  C   LYS A 239      76.149  35.569  52.919  1.00 88.56           C
ANISOU 1044  C   LYS A 239     8920  13111  11616    287   -296    576       C
ATOM   1045  O   LYS A 239      76.570  35.407  54.094  1.00 91.15           O
ANISOU 1045  O   LYS A 239     9170  13565  11895    296   -533    615       O
ATOM   1046  N   SER A 240      76.447  36.611  52.141  1.00 89.04           N
ANISOU 1046  N   SER A 240     8818  13247  11765     16   -231    595       N
ATOM   1047  CA  SER A 240      77.555  37.552  52.431  1.00 94.22           C
ANISOU 1047  CA  SER A 240     9089  14193  12514   -289   -416    704       C
ATOM   1048  CB  SER A 240      77.897  38.391  51.238  1.00 93.67           C
ANISOU 1048  CB  SER A 240     8825  14208  12556   -503   -248    783       C
ATOM   1049  OG  SER A 240      76.728  38.891  50.646  1.00 88.81           O
ANISOU 1049  OG  SER A 240     8591  13249  11902   -612   -115    645       O
ATOM   1050  C   SER A 240      77.232  38.396  53.671  1.00 95.93           C
ANISOU 1050  C   SER A 240     9492  14287  12669   -599   -732    592       C
ATOM   1051  O   SER A 240      78.148  38.622  54.476  1.00104.61           O
ANISOU 1051  O   SER A 240    10327  15630  13790   -723   -993    667       O
ATOM   1052  N   ILE A 241      75.983  38.810  53.861  1.00 92.37           N
ANISOU 1052  N   ILE A 241     9479  13489  12126   -692   -722    419       N
ATOM   1053  CA  ILE A 241      75.552  39.501  55.111  1.00 92.62           C
ANISOU 1053  CA  ILE A 241     9760  13388  12042   -895  -1001    285       C
ATOM   1054  CB  ILE A 241      74.114  40.027  54.975  1.00 89.23           C
ANISOU 1054  CB  ILE A 241     9784  12592  11527   -959   -900    114       C
ATOM   1055  CG1 ILE A 241      74.067  41.227  54.024  1.00 88.37           C
ANISOU 1055  CG1 ILE A 241     9674  12369  11532  -1260   -830     95       C
ATOM   1056  CG2 ILE A 241      73.528  40.368  56.340  1.00 90.29           C
ANISOU 1056  CG2 ILE A 241    10219  12606  11478  -1007  -1128    -24       C
ATOM   1057  CD1 ILE A 241      72.702  41.528  53.476  1.00 84.15           C
ANISOU 1057  CD1 ILE A 241     9510  11516  10945  -1234   -646    -24       C
ATOM   1058  C   ILE A 241      75.714  38.556  56.311  1.00 95.74           C
ANISOU 1058  C   ILE A 241    10170  13898  12307   -652  -1163    308       C
ATOM   1059  O   ILE A 241      76.241  39.016  57.334  1.00 94.86           O
ANISOU 1059  O   ILE A 241     9995  13911  12135   -811  -1465    291       O
ATOM   1060  N   CYS A 242      75.261  37.302  56.210  1.00 97.01           N
ANISOU 1060  N   CYS A 242    10439  13999  12420   -292   -990    346       N
ATOM   1061  CA  CYS A 242      75.284  36.320  57.330  1.00 98.96           C
ANISOU 1061  CA  CYS A 242    10753  14311  12535    -38  -1119    395       C
ATOM   1062  CB  CYS A 242      74.412  35.108  57.050  1.00 97.54           C
ANISOU 1062  CB  CYS A 242    10814  13925  12318    282   -900    414       C
ATOM   1063  SG  CYS A 242      72.664  35.499  57.315  1.00 97.10           S
ANISOU 1063  SG  CYS A 242    11247  13512  12133    177   -818    261       S
ATOM   1064  C   CYS A 242      76.713  35.885  57.636  1.00100.83           C
ANISOU 1064  C   CYS A 242    10566  14915  12830     68  -1274    556       C
ATOM   1065  O   CYS A 242      76.987  35.593  58.807  1.00 99.98           O
ANISOU 1065  O   CYS A 242    10463  14925  12598    140  -1507    589       O
ATOM   1066  N   LYS A 243      77.570  35.801  56.620  1.00103.34           N
ANISOU 1066  N   LYS A 243    10524  15429  13311    109  -1138    669       N
ATOM   1067  CA  LYS A 243      79.031  35.616  56.814  1.00109.23           C
ANISOU 1067  CA  LYS A 243    10773  16592  14137    165  -1286    847       C
ATOM   1068  CB  LYS A 243      79.756  35.511  55.465  1.00109.68           C
ANISOU 1068  CB  LYS A 243    10469  16846  14359    253  -1033    974       C
ATOM   1069  CG  LYS A 243      81.227  35.126  55.585  1.00113.79           C
ANISOU 1069  CG  LYS A 243    10435  17836  14961    403  -1129   1193       C
ATOM   1070  CD  LYS A 243      81.989  34.959  54.276  1.00114.18           C
ANISOU 1070  CD  LYS A 243    10097  18142  15142    553   -847   1346       C
ATOM   1071  CE  LYS A 243      83.486  35.124  54.481  1.00119.90           C
ANISOU 1071  CE  LYS A 243    10184  19394  15976    509  -1002   1580       C
ATOM   1072  NZ  LYS A 243      84.303  34.472  53.426  1.00122.69           N
ANISOU 1072  NZ  LYS A 243    10145  20069  16402    878   -703   1766       N
ATOM   1073  C   LYS A 243      79.526  36.787  57.678  1.00111.15           C
ANISOU 1073  C   LYS A 243    10896  16968  14367   -247  -1640    813       C
ATOM   1074  O   LYS A 243      79.896  36.555  58.843  1.00109.78           O
ANISOU 1074  O   LYS A 243    10689  16938  14083   -200  -1919    838       O
ATOM   1075  N   TYR A 244      79.428  38.004  57.129  1.00111.32           N
ANISOU 1075  N   TYR A 244    10917  16897  14480   -637  -1637    747       N
ATOM   1076  CA  TYR A 244      79.867  39.300  57.717  1.00113.59           C
ANISOU 1076  CA  TYR A 244    11133  17235  14791  -1102  -1972    696       C
ATOM   1077  CB  TYR A 244      79.280  40.463  56.908  1.00113.20           C
ANISOU 1077  CB  TYR A 244    11275  16912  14824  -1440  -1860    595       C
ATOM   1078  CG  TYR A 244      79.761  41.841  57.283  1.00118.68           C
ANISOU 1078  CG  TYR A 244    11911  17598  15583  -1945  -2186    555       C
ATOM   1079  CD1 TYR A 244      80.759  42.470  56.546  1.00122.59           C
ANISOU 1079  CD1 TYR A 244    11968  18311  16299  -2250  -2204    738       C
ATOM   1080  CE1 TYR A 244      81.205  43.745  56.861  1.00124.92           C
ANISOU 1080  CE1 TYR A 244    12224  18559  16679  -2761  -2529    716       C
ATOM   1081  CZ  TYR A 244      80.634  44.425  57.922  1.00126.02           C
ANISOU 1081  CZ  TYR A 244    12811  18412  16658  -2936  -2845    470       C
ATOM   1082  OH  TYR A 244      81.047  45.680  58.255  1.00130.46           O
ANISOU 1082  OH  TYR A 244    13402  18871  17295  -3437  -3199    419       O
ATOM   1083  CE2 TYR A 244      79.632  43.824  58.663  1.00123.86           C
ANISOU 1083  CE2 TYR A 244    12973  17952  16134  -2595  -2803    279       C
ATOM   1084  CD2 TYR A 244      79.185  42.556  58.325  1.00120.45           C
ANISOU 1084  CD2 TYR A 244    12541  17578  15644  -2126  -2470    337       C
ATOM   1085  C   TYR A 244      79.449  39.401  59.189  1.00113.27           C
ANISOU 1085  C   TYR A 244    11415  17091  14528  -1123  -2285    548       C
ATOM   1086  O   TYR A 244      80.263  39.854  60.001  1.00116.86           O
ANISOU 1086  O   TYR A 244    11682  17753  14966  -1333  -2646    569       O
ATOM   1087  N   LEU A 245      78.212  39.014  59.518  1.00112.38           N
ANISOU 1087  N   LEU A 245    11771  16685  14243   -921  -2157    409       N
ATOM   1088  CA  LEU A 245      77.623  39.151  60.883  1.00110.92           C
ANISOU 1088  CA  LEU A 245    11955  16389  13801   -910  -2396    263       C
ATOM   1089  CB  LEU A 245      76.170  39.628  60.768  1.00107.06           C
ANISOU 1089  CB  LEU A 245    11960  15513  13202   -939  -2225     73       C
ATOM   1090  CG  LEU A 245      75.974  41.089  60.361  1.00108.79           C
ANISOU 1090  CG  LEU A 245    12309  15534  13491  -1327  -2292    -72       C
ATOM   1091  CD1 LEU A 245      74.493  41.436  60.332  1.00106.88           C
ANISOU 1091  CD1 LEU A 245    12550  14943  13117  -1269  -2115   -244       C
ATOM   1092  CD2 LEU A 245      76.717  42.035  61.292  1.00112.92           C
ANISOU 1092  CD2 LEU A 245    12806  16147  13949  -1638  -2727   -156       C
ATOM   1093  C   LEU A 245      77.705  37.829  61.665  1.00109.19           C
ANISOU 1093  C   LEU A 245    11729  16317  13440   -516  -2416    374       C
ATOM   1094  O   LEU A 245      77.126  37.783  62.769  1.00104.14           O
ANISOU 1094  O   LEU A 245    11410  15599  12556   -446  -2558    284       O
ATOM   1095  N   ASN A 246      78.387  36.803  61.144  1.00108.94           N
ANISOU 1095  N   ASN A 246    11367  16487  13536   -247  -2279    569       N
ATOM   1096  CA  ASN A 246      78.648  35.543  61.890  1.00110.62           C
ANISOU 1096  CA  ASN A 246    11544  16849  13635    134  -2335    707       C
ATOM   1097  CB  ASN A 246      79.607  35.831  63.058  1.00115.60           C
ANISOU 1097  CB  ASN A 246    11972  17791  14158     32  -2757    750       C
ATOM   1098  CG  ASN A 246      80.312  34.611  63.624  1.00118.34           C
ANISOU 1098  CG  ASN A 246    12111  18400  14452    414  -2845    955       C
ATOM   1099  OD1 ASN A 246      80.392  33.569  62.973  1.00119.84           O
ANISOU 1099  OD1 ASN A 246    12201  18586  14746    751  -2592   1089       O
ATOM   1100  ND2 ASN A 246      80.811  34.723  64.846  1.00117.93           N
ANISOU 1100  ND2 ASN A 246    12021  18562  14222    383  -3214    973       N
ATOM   1101  C   ASN A 246      77.292  34.931  62.300  1.00107.93           C
ANISOU 1101  C   ASN A 246    11692  16200  13116    340  -2175    642       C
ATOM   1102  O   ASN A 246      77.118  34.604  63.493  1.00108.05           O
ANISOU 1102  O   ASN A 246    11884  16257  12911    456  -2354    659       O
ATOM   1103  N   ILE A 247      76.359  34.788  61.346  1.00107.23           N
ANISOU 1103  N   ILE A 247    11802  15829  13111    376  -1855    587       N
ATOM   1104  CA  ILE A 247      75.017  34.155  61.557  1.00104.55           C
ANISOU 1104  CA  ILE A 247    11878  15199  12648    546  -1672    560       C
ATOM   1105  CB  ILE A 247      73.881  35.070  61.066  1.00100.55           C
ANISOU 1105  CB  ILE A 247    11647  14419  12137    318  -1523    384       C
ATOM   1106  CG1 ILE A 247      73.763  36.296  61.967  1.00100.07           C
ANISOU 1106  CG1 ILE A 247    11732  14379  11908     59  -1765    229       C
ATOM   1107  CG2 ILE A 247      72.552  34.331  60.970  1.00 97.89           C
ANISOU 1107  CG2 ILE A 247    11636  13816  11741    486  -1291    399       C
ATOM   1108  CD1 ILE A 247      73.148  37.475  61.275  1.00 98.50           C
ANISOU 1108  CD1 ILE A 247    11676  13974  11773   -206  -1672     60       C
ATOM   1109  C   ILE A 247      74.992  32.787  60.877  1.00103.69           C
ANISOU 1109  C   ILE A 247    11736  15011  12650    882  -1448    703       C
ATOM   1110  O   ILE A 247      74.766  32.728  59.668  1.00101.98           O
ANISOU 1110  O   ILE A 247    11498  14659  12588    885  -1216    671       O
ATOM   1111  N   ILE A 248      75.114  31.741  61.687  1.00107.17           N
ANISOU 1111  N   ILE A 248    12232  15499  12986   1157  -1525    846       N
ATOM   1112  CA  ILE A 248      75.488  30.370  61.252  1.00110.81           C
ANISOU 1112  CA  ILE A 248    12620  15935  13547   1524  -1407   1008       C
ATOM   1113  CB  ILE A 248      75.576  29.462  62.497  1.00116.52           C
ANISOU 1113  CB  ILE A 248    13454  16716  14102   1768  -1568   1173       C
ATOM   1114  CG1 ILE A 248      76.527  30.040  63.554  1.00121.20           C
ANISOU 1114  CG1 ILE A 248    13819  17668  14564   1687  -1896   1199       C
ATOM   1115  CG2 ILE A 248      75.948  28.031  62.119  1.00118.59           C
ANISOU 1115  CG2 ILE A 248    13693  16902  14462   2170  -1469   1342       C
ATOM   1116  CD1 ILE A 248      77.808  30.652  63.004  1.00122.41           C
ANISOU 1116  CD1 ILE A 248    13504  18130  14874   1581  -1998   1190       C
ATOM   1117  C   ILE A 248      74.480  29.878  60.212  1.00106.46           C
ANISOU 1117  C   ILE A 248    12317  15033  13097   1581  -1115    960       C
ATOM   1118  O   ILE A 248      74.837  29.833  59.024  1.00100.75           O
ANISOU 1118  O   ILE A 248    11443  14302  12535   1630   -958    927       O
ATOM   1119  N   LYS A 249      73.270  29.539  60.663  1.00107.17           N
ANISOU 1119  N   LYS A 249    12764  14870  13086   1569  -1056    966       N
ATOM   1120  CA  LYS A 249      72.188  28.913  59.853  1.00102.90           C
ANISOU 1120  CA  LYS A 249    12489  13978  12629   1613   -828    951       C
ATOM   1121  CB  LYS A 249      70.909  28.727  60.675  1.00103.88           C
ANISOU 1121  CB  LYS A 249    12937  13920  12612   1541   -813   1001       C
ATOM   1122  CG  LYS A 249      71.026  27.757  61.846  1.00108.71           C
ANISOU 1122  CG  LYS A 249    13648  14564  13093   1753   -935   1211       C
ATOM   1123  CD  LYS A 249      69.751  26.969  62.104  1.00109.64           C
ANISOU 1123  CD  LYS A 249    14084  14399  13176   1765   -824   1338       C
ATOM   1124  CE  LYS A 249      69.615  26.417  63.513  1.00112.09           C
ANISOU 1124  CE  LYS A 249    14521  14785  13282   1879   -940   1551       C
ATOM   1125  NZ  LYS A 249      70.643  25.397  63.829  1.00116.23           N
ANISOU 1125  NZ  LYS A 249    14968  15365  13826   2183  -1065   1722       N
ATOM   1126  C   LYS A 249      71.910  29.782  58.625  1.00 95.84           C
ANISOU 1126  C   LYS A 249    11547  13013  11855   1405   -672    778       C
ATOM   1127  O   LYS A 249      71.863  31.019  58.771  1.00 91.36           O
ANISOU 1127  O   LYS A 249    10918  12551  11244   1139   -730    663       O
ATOM   1128  N   LYS A 250      71.846  29.127  57.466  1.00 92.78           N
ANISOU 1128  N   LYS A 250    11193  12457  11603   1548   -502    766       N
ATOM   1129  CA  LYS A 250      71.356  29.678  56.185  1.00 90.46           C
ANISOU 1129  CA  LYS A 250    10934  12031  11404   1402   -325    624       C
ATOM   1130  CB  LYS A 250      71.632  28.725  55.022  1.00 92.51           C
ANISOU 1130  CB  LYS A 250    11212  12164  11772   1664   -180    627       C
ATOM   1131  CG  LYS A 250      70.955  29.105  53.714  1.00 89.44           C
ANISOU 1131  CG  LYS A 250    10933  11603  11445   1545     -4    489       C
ATOM   1132  CD  LYS A 250      71.231  28.092  52.650  1.00 92.53           C
ANISOU 1132  CD  LYS A 250    11395  11863  11898   1842    116    474       C
ATOM   1133  CE  LYS A 250      70.067  27.948  51.701  1.00 91.99           C
ANISOU 1133  CE  LYS A 250    11618  11480  11854   1755    226    361       C
ATOM   1134  NZ  LYS A 250      70.509  28.094  50.297  1.00 93.02           N
ANISOU 1134  NZ  LYS A 250    11674  11660  12007   1863    383    262       N
ATOM   1135  C   LYS A 250      69.849  29.882  56.307  1.00 86.01           C
ANISOU 1135  C   LYS A 250    10674  11214  10791   1217   -264    572       C
ATOM   1136  O   LYS A 250      69.163  29.011  56.896  1.00 85.91           O
ANISOU 1136  O   LYS A 250    10875  11031  10733   1304   -280    676       O
ATOM   1137  N   LEU A 251      69.367  30.970  55.722  1.00 79.52           N
ANISOU 1137  N   LEU A 251     9856  10371   9986    979   -190    439       N
ATOM   1138  CA  LEU A 251      67.980  31.426  55.941  1.00 73.33           C
ANISOU 1138  CA  LEU A 251     9302   9420   9138    796   -143    390       C
ATOM   1139  CB  LEU A 251      67.939  32.957  55.829  1.00 71.70           C
ANISOU 1139  CB  LEU A 251     9029   9310   8901    547   -156    256       C
ATOM   1140  CG  LEU A 251      68.784  33.702  56.874  1.00 72.37           C
ANISOU 1140  CG  LEU A 251     8976   9631   8888    467   -349    245       C
ATOM   1141  CD1 LEU A 251      68.540  35.193  56.814  1.00 71.77           C
ANISOU 1141  CD1 LEU A 251     8928   9560   8778    210   -379    103       C
ATOM   1142  CD2 LEU A 251      68.528  33.211  58.294  1.00 71.51           C
ANISOU 1142  CD2 LEU A 251     8987   9570   8612    564   -468    338       C
ATOM   1143  C   LEU A 251      67.054  30.693  54.964  1.00 69.16           C
ANISOU 1143  C   LEU A 251     8961   8616   8699    838     -1    384       C
ATOM   1144  O   LEU A 251      67.495  30.264  53.872  1.00 65.25           O
ANISOU 1144  O   LEU A 251     8426   8063   8303    954     76    345       O
ATOM   1145  N   LYS A 252      65.822  30.459  55.407  1.00 68.90           N
ANISOU 1145  N   LYS A 252     9127   8430   8620    764     19    438       N
ATOM   1146  CA  LYS A 252      64.763  29.832  54.582  1.00 67.11           C
ANISOU 1146  CA  LYS A 252     9082   7937   8479    738    112    442       C
ATOM   1147  CB  LYS A 252      63.474  29.641  55.383  1.00 68.62           C
ANISOU 1147  CB  LYS A 252     9421   8044   8606    634    116    561       C
ATOM   1148  CG  LYS A 252      62.882  28.242  55.248  1.00 72.25           C
ANISOU 1148  CG  LYS A 252    10053   8244   9154    691    108    702       C
ATOM   1149  CD  LYS A 252      61.637  28.002  56.069  1.00 74.19           C
ANISOU 1149  CD  LYS A 252    10396   8444   9348    570    123    877       C
ATOM   1150  CE  LYS A 252      61.955  27.824  57.538  1.00 76.60           C
ANISOU 1150  CE  LYS A 252    10684   8914   9504    656     62   1039       C
ATOM   1151  NZ  LYS A 252      60.819  27.190  58.235  1.00 78.48           N
ANISOU 1151  NZ  LYS A 252    11029   9074   9713    576     91   1276       N
ATOM   1152  C   LYS A 252      64.538  30.702  53.345  1.00 64.05           C
ANISOU 1152  C   LYS A 252     8663   7526   8147    615    210    282       C
ATOM   1153  O   LYS A 252      64.383  30.115  52.264  1.00 63.47           O
ANISOU 1153  O   LYS A 252     8671   7285   8157    675    267    240       O
ATOM   1154  N   SER A 253      64.570  32.032  53.494  1.00 59.26           N
ANISOU 1154  N   SER A 253     7964   7068   7481    463    215    196       N
ATOM   1155  CA  SER A 253      64.150  32.984  52.445  1.00 56.24           C
ANISOU 1155  CA  SER A 253     7586   6648   7135    324    306     74       C
ATOM   1156  CB  SER A 253      63.816  34.321  53.022  1.00 56.38           C
ANISOU 1156  CB  SER A 253     7597   6759   7065    163    282     14       C
ATOM   1157  OG  SER A 253      64.995  35.024  53.359  1.00 58.50           O
ANISOU 1157  OG  SER A 253     7708   7204   7315    125    198    -23       O
ATOM   1158  C   SER A 253      65.211  33.105  51.348  1.00 56.79           C
ANISOU 1158  C   SER A 253     7515   6784   7275    383    358      9       C
ATOM   1159  O   SER A 253      64.953  33.834  50.355  1.00 56.00           O
ANISOU 1159  O   SER A 253     7422   6656   7199    284    442    -72       O
ATOM   1160  N   SER A 254      66.363  32.452  51.506  1.00 58.51           N
ANISOU 1160  N   SER A 254     7600   7113   7515    554    319     62       N
ATOM   1161  CA  SER A 254      67.451  32.444  50.495  1.00 60.24           C
ANISOU 1161  CA  SER A 254     7647   7450   7788    665    396     35       C
ATOM   1162  CB  SER A 254      68.758  32.317  51.168  1.00 61.81           C
ANISOU 1162  CB  SER A 254     7606   7889   7990    770    311    114       C
ATOM   1163  OG  SER A 254      68.835  31.037  51.766  1.00 63.29           O
ANISOU 1163  OG  SER A 254     7879   7998   8168    998    250    199       O
ATOM   1164  C   SER A 254      67.260  31.279  49.506  1.00 63.04           C
ANISOU 1164  C   SER A 254     8153   7621   8176    879    479     13       C
ATOM   1165  O   SER A 254      68.011  31.225  48.481  1.00 63.34           O
ANISOU 1165  O   SER A 254     8090   7748   8227   1014    583    -21       O
ATOM   1166  N   THR A 255      66.361  30.336  49.848  1.00 60.79           N
ANISOU 1166  N   THR A 255     8102   7097   7896    922    428     46       N
ATOM   1167  CA  THR A 255      66.025  29.134  49.040  1.00 59.81           C
ANISOU 1167  CA  THR A 255     8200   6718   7806   1097    450     15       C
ATOM   1168  CB  THR A 255      65.318  28.036  49.856  1.00 60.72           C
ANISOU 1168  CB  THR A 255     8522   6600   7948   1122    342    121       C
ATOM   1169  OG1 THR A 255      64.039  28.486  50.299  1.00 59.64           O
ANISOU 1169  OG1 THR A 255     8463   6390   7804    863    319    157       O
ATOM   1170  CG2 THR A 255      66.119  27.551  51.051  1.00 62.11           C
ANISOU 1170  CG2 THR A 255     8602   6889   8107   1269    257    255       C
ATOM   1171  C   THR A 255      65.181  29.579  47.848  1.00 56.94           C
ANISOU 1171  C   THR A 255     7959   6236   7439    970    527   -101       C
ATOM   1172  O   THR A 255      64.400  30.535  48.009  1.00 55.20           O
ANISOU 1172  O   THR A 255     7722   6045   7207    732    532   -111       O
ATOM   1173  N   TYR A 256      65.348  28.904  46.702  1.00 57.41           N
ANISOU 1173  N   TYR A 256     8150   6171   7491   1153    577   -189       N
ATOM   1174  CA  TYR A 256      64.539  29.073  45.465  1.00 56.10           C
ANISOU 1174  CA  TYR A 256     8154   5864   7298   1079    620   -307       C
ATOM   1175  CB  TYR A 256      65.411  28.911  44.213  1.00 58.49           C
ANISOU 1175  CB  TYR A 256     8452   6243   7527   1327    740   -407       C
ATOM   1176  CG  TYR A 256      66.614  29.826  44.130  1.00 59.50           C
ANISOU 1176  CG  TYR A 256     8255   6727   7626   1367    870   -364       C
ATOM   1177  CD1 TYR A 256      66.462  31.206  44.107  1.00 58.11           C
ANISOU 1177  CD1 TYR A 256     7914   6713   7450   1105    918   -343       C
ATOM   1178  CE1 TYR A 256      67.560  32.050  44.039  1.00 59.97           C
ANISOU 1178  CE1 TYR A 256     7850   7253   7683   1089   1012   -279       C
ATOM   1179  CZ  TYR A 256      68.838  31.521  43.946  1.00 63.24           C
ANISOU 1179  CZ  TYR A 256     8077   7864   8086   1357   1080   -228       C
ATOM   1180  OH  TYR A 256      69.906  32.362  43.860  1.00 65.88           O
ANISOU 1180  OH  TYR A 256     8073   8525   8433   1305   1166   -134       O
ATOM   1181  CE2 TYR A 256      69.014  30.149  43.956  1.00 63.43           C
ANISOU 1181  CE2 TYR A 256     8256   7750   8093   1672   1052   -258       C
ATOM   1182  CD2 TYR A 256      67.907  29.320  44.038  1.00 62.24           C
ANISOU 1182  CD2 TYR A 256     8452   7245   7951   1668    941   -332       C
ATOM   1183  C   TYR A 256      63.383  28.072  45.490  1.00 55.19           C
ANISOU 1183  C   TYR A 256     8329   5411   7230   1022    494   -306       C
ATOM   1184  O   TYR A 256      63.618  26.847  45.510  1.00 57.16           O
ANISOU 1184  O   TYR A 256     8754   5458   7503   1216    424   -303       O
ATOM   1185  N   VAL A 257      62.151  28.572  45.531  1.00 53.29           N
ANISOU 1185  N   VAL A 257     8132   5104   7010    758    455   -291       N
ATOM   1186  CA  VAL A 257      60.937  27.706  45.590  1.00 54.75           C
ANISOU 1186  CA  VAL A 257     8540   4998   7262    633    320   -250       C
ATOM   1187  CB  VAL A 257      60.322  27.700  46.994  1.00 53.97           C
ANISOU 1187  CB  VAL A 257     8366   4923   7217    468    267    -65       C
ATOM   1188  CG1 VAL A 257      61.207  26.916  47.933  1.00 56.45           C
ANISOU 1188  CG1 VAL A 257     8672   5230   7546    647    233     33       C
ATOM   1189  CG2 VAL A 257      60.075  29.100  47.520  1.00 51.26           C
ANISOU 1189  CG2 VAL A 257     7808   4842   6825    316    351    -37       C
ATOM   1190  C   VAL A 257      59.969  28.188  44.525  1.00 55.62           C
ANISOU 1190  C   VAL A 257     8731   5050   7349    479    312   -344       C
ATOM   1191  O   VAL A 257      58.748  28.197  44.777  1.00 58.82           O
ANISOU 1191  O   VAL A 257     9167   5369   7810    257    230   -267       O
ATOM   1192  N   ALA A 258      60.526  28.628  43.395  1.00 56.32           N
ANISOU 1192  N   ALA A 258     8824   5227   7348    601    403   -484       N
ATOM   1193  CA  ALA A 258      59.778  29.029  42.190  1.00 54.96           C
ANISOU 1193  CA  ALA A 258     8757   5009   7115    514    392   -590       C
ATOM   1194  CB  ALA A 258      59.094  27.807  41.639  1.00 56.02           C
ANISOU 1194  CB  ALA A 258     9190   4817   7275    517    218   -656       C
ATOM   1195  C   ALA A 258      58.760  30.136  42.490  1.00 54.17           C
ANISOU 1195  C   ALA A 258     8518   5023   7038    255    401   -515       C
ATOM   1196  O   ALA A 258      57.776  30.177  41.752  1.00 55.13           O
ANISOU 1196  O   ALA A 258     8745   5052   7150    141    324   -555       O
ATOM   1197  N   ASP A 259      58.972  31.031  43.472  1.00 52.78           N
ANISOU 1197  N   ASP A 259     8130   5044   6880    182    480   -422       N
ATOM   1198  CA  ASP A 259      58.013  32.145  43.692  1.00 52.49           C
ANISOU 1198  CA  ASP A 259     7994   5108   6841     -6    500   -370       C
ATOM   1199  CB  ASP A 259      58.355  33.007  44.908  1.00 53.24           C
ANISOU 1199  CB  ASP A 259     7913   5381   6933    -47    564   -293       C
ATOM   1200  CG  ASP A 259      57.902  32.421  46.232  1.00 54.13           C
ANISOU 1200  CG  ASP A 259     8005   5467   7091    -93    502   -160       C
ATOM   1201  OD1 ASP A 259      56.979  31.587  46.233  1.00 55.25           O
ANISOU 1201  OD1 ASP A 259     8235   5464   7291   -166    417    -91       O
ATOM   1202  OD2 ASP A 259      58.514  32.768  47.245  1.00 55.04           O
ANISOU 1202  OD2 ASP A 259     8020   5711   7180    -62    529   -117       O
ATOM   1203  C   ASP A 259      57.917  32.968  42.406  1.00 52.53           C
ANISOU 1203  C   ASP A 259     8026   5167   6766     -8    559   -467       C
ATOM   1204  O   ASP A 259      56.793  33.089  41.873  1.00 53.98           O
ANISOU 1204  O   ASP A 259     8275   5286   6947   -115    491   -469       O
ATOM   1205  N   VAL A 260      59.055  33.471  41.917  1.00 52.43           N
ANISOU 1205  N   VAL A 260     7952   5280   6689    103    675   -522       N
ATOM   1206  CA  VAL A 260      59.165  34.260  40.658  1.00 52.80           C
ANISOU 1206  CA  VAL A 260     8021   5401   6638    122    759   -585       C
ATOM   1207  CB  VAL A 260      60.617  34.691  40.400  1.00 53.34           C
ANISOU 1207  CB  VAL A 260     7960   5647   6660    238    904   -585       C
ATOM   1208  CG1 VAL A 260      60.793  35.266  39.012  1.00 55.44           C
ANISOU 1208  CG1 VAL A 260     8270   5988   6803    286   1005   -625       C
ATOM   1209  CG2 VAL A 260      61.048  35.718  41.401  1.00 54.55           C
ANISOU 1209  CG2 VAL A 260     7919   5935   6871    114    941   -502       C
ATOM   1210  C   VAL A 260      58.602  33.470  39.465  1.00 53.44           C
ANISOU 1210  C   VAL A 260     8321   5333   6650    189    680   -683       C
ATOM   1211  O   VAL A 260      57.846  34.089  38.693  1.00 51.24           O
ANISOU 1211  O   VAL A 260     8092   5063   6312    112    664   -700       O
ATOM   1212  N   GLU A 261      58.965  32.188  39.297  1.00 54.34           N
ANISOU 1212  N   GLU A 261     8581   5306   6759    338    617   -752       N
ATOM   1213  CA  GLU A 261      58.514  31.390  38.123  1.00 57.31           C
ANISOU 1213  CA  GLU A 261     9221   5508   7044    418    512   -882       C
ATOM   1214  CB  GLU A 261      59.038  29.956  38.129  1.00 58.93           C
ANISOU 1214  CB  GLU A 261     9620   5517   7252    612    437   -963       C
ATOM   1215  CG  GLU A 261      58.612  29.155  36.899  1.00 61.27           C
ANISOU 1215  CG  GLU A 261    10243   5604   7430    707    302  -1132       C
ATOM   1216  CD  GLU A 261      58.782  29.844  35.551  1.00 61.98           C
ANISOU 1216  CD  GLU A 261    10389   5847   7312    815    405  -1229       C
ATOM   1217  OE1 GLU A 261      58.066  29.457  34.572  1.00 63.80           O
ANISOU 1217  OE1 GLU A 261    10876   5927   7435    809    251  -1356       O
ATOM   1218  OE2 GLU A 261      59.658  30.747  35.459  1.00 61.29           O
ANISOU 1218  OE2 GLU A 261    10095   6028   7162    901    627  -1170       O
ATOM   1219  C   GLU A 261      56.987  31.332  38.083  1.00 57.24           C
ANISOU 1219  C   GLU A 261     9286   5365   7095    190    331   -856       C
ATOM   1220  O   GLU A 261      56.415  31.387  36.985  1.00 58.16           O
ANISOU 1220  O   GLU A 261     9547   5438   7111    179    256   -941       O
ATOM   1221  N   ASN A 262      56.379  31.208  39.258  1.00 56.35           N
ANISOU 1221  N   ASN A 262     9064   5216   7130     25    266   -727       N
ATOM   1222  CA  ASN A 262      54.920  31.108  39.460  1.00 54.64           C
ANISOU 1222  CA  ASN A 262     8839   4920   7001   -203    109   -643       C
ATOM   1223  CB  ASN A 262      54.603  30.667  40.886  1.00 55.24           C
ANISOU 1223  CB  ASN A 262     8803   4964   7222   -315     76   -482       C
ATOM   1224  CG  ASN A 262      54.473  29.169  40.969  1.00 58.42           C
ANISOU 1224  CG  ASN A 262     9401   5088   7707   -336    -97   -483       C
ATOM   1225  OD1 ASN A 262      53.574  28.605  40.354  1.00 64.12           O
ANISOU 1225  OD1 ASN A 262    10258   5642   8461   -471   -284   -504       O
ATOM   1226  ND2 ASN A 262      55.373  28.521  41.686  1.00 58.44           N
ANISOU 1226  ND2 ASN A 262     9434   5026   7742   -206    -59   -459       N
ATOM   1227  C   ASN A 262      54.336  32.472  39.160  1.00 53.00           C
ANISOU 1227  C   ASN A 262     8490   4902   6742   -282    182   -604       C
ATOM   1228  O   ASN A 262      53.177  32.547  38.702  1.00 53.35           O
ANISOU 1228  O   ASN A 262     8551   4923   6797   -414     56   -579       O
ATOM   1229  N   PHE A 263      55.074  33.512  39.510  1.00 52.68           N
ANISOU 1229  N   PHE A 263     8310   5039   6666   -218    360   -580       N
ATOM   1230  CA  PHE A 263      54.609  34.895  39.280  1.00 54.74           C
ANISOU 1230  CA  PHE A 263     8469   5446   6881   -273    434   -539       C
ATOM   1231  CB  PHE A 263      55.509  35.903  39.992  1.00 55.61           C
ANISOU 1231  CB  PHE A 263     8443   5695   6991   -239    595   -502       C
ATOM   1232  CG  PHE A 263      54.856  37.232  40.263  1.00 54.76           C
ANISOU 1232  CG  PHE A 263     8248   5680   6877   -310    640   -435       C
ATOM   1233  CD1 PHE A 263      55.070  37.874  41.466  1.00 54.63           C
ANISOU 1233  CD1 PHE A 263     8127   5730   6899   -334    699   -381       C
ATOM   1234  CE1 PHE A 263      54.459  39.077  41.749  1.00 55.58           C
ANISOU 1234  CE1 PHE A 263     8213   5903   7001   -359    734   -339       C
ATOM   1235  CZ  PHE A 263      53.636  39.662  40.822  1.00 57.89           C
ANISOU 1235  CZ  PHE A 263     8550   6195   7248   -360    717   -328       C
ATOM   1236  CD2 PHE A 263      54.018  37.822  39.338  1.00 56.87           C
ANISOU 1236  CD2 PHE A 263     8562   5959   7087   -329    610   -432       C
ATOM   1237  CE2 PHE A 263      53.401  39.027  39.626  1.00 59.30           C
ANISOU 1237  CE2 PHE A 263     8808   6332   7388   -354    650   -367       C
ATOM   1238  C   PHE A 263      54.547  35.063  37.765  1.00 54.40           C
ANISOU 1238  C   PHE A 263     8567   5396   6705   -212    414   -635       C
ATOM   1239  O   PHE A 263      53.505  35.466  37.249  1.00 56.76           O
ANISOU 1239  O   PHE A 263     8876   5710   6979   -289    332   -610       O
ATOM   1240  N   GLU A 264      55.622  34.670  37.091  1.00 55.51           N
ANISOU 1240  N   GLU A 264     8811   5528   6750    -55    483   -734       N
ATOM   1241  CA  GLU A 264      55.796  34.835  35.626  1.00 57.14           C
ANISOU 1241  CA  GLU A 264     9167   5765   6777     54    505   -827       C
ATOM   1242  CB  GLU A 264      57.222  34.473  35.218  1.00 57.93           C
ANISOU 1242  CB  GLU A 264     9310   5921   6777    268    650   -898       C
ATOM   1243  CG  GLU A 264      58.174  35.588  35.578  1.00 56.24           C
ANISOU 1243  CG  GLU A 264     8884   5906   6578    267    856   -796       C
ATOM   1244  CD  GLU A 264      59.656  35.365  35.385  1.00 57.53           C
ANISOU 1244  CD  GLU A 264     8982   6198   6678    455   1024   -806       C
ATOM   1245  OE1 GLU A 264      60.071  34.255  34.953  1.00 61.12           O
ANISOU 1245  OE1 GLU A 264     9578   6587   7054    656   1007   -913       O
ATOM   1246  OE2 GLU A 264      60.390  36.313  35.711  1.00 56.08           O
ANISOU 1246  OE2 GLU A 264     8600   6176   6530    399   1162   -700       O
ATOM   1247  C   GLU A 264      54.741  34.007  34.896  1.00 57.43           C
ANISOU 1247  C   GLU A 264     9400   5644   6774      7    279   -910       C
ATOM   1248  O   GLU A 264      54.219  34.475  33.882  1.00 58.83           O
ANISOU 1248  O   GLU A 264     9659   5869   6825      8    234   -937       O
ATOM   1249  N   PHE A 265      54.394  32.856  35.439  1.00 56.72           N
ANISOU 1249  N   PHE A 265     9380   5372   6797    -54    122   -929       N
ATOM   1250  CA  PHE A 265      53.379  31.976  34.823  1.00 59.84           C
ANISOU 1250  CA  PHE A 265     9968   5582   7187   -152   -142  -1000       C
ATOM   1251  CB  PHE A 265      53.352  30.640  35.556  1.00 62.19           C
ANISOU 1251  CB  PHE A 265    10358   5642   7627   -208   -283  -1003       C
ATOM   1252  CG  PHE A 265      52.256  29.729  35.090  1.00 66.83           C
ANISOU 1252  CG  PHE A 265    11127   6007   8257   -381   -592  -1046       C
ATOM   1253  CD1 PHE A 265      52.385  29.007  33.914  1.00 71.64           C
ANISOU 1253  CD1 PHE A 265    12071   6440   8710   -268   -747  -1253       C
ATOM   1254  CE1 PHE A 265      51.374  28.164  33.489  1.00 74.99           C
ANISOU 1254  CE1 PHE A 265    12680   6632   9178   -463  -1079  -1302       C
ATOM   1255  CZ  PHE A 265      50.218  28.066  34.226  1.00 76.12           C
ANISOU 1255  CZ  PHE A 265    12622   6759   9539   -784  -1233  -1108       C
ATOM   1256  CD2 PHE A 265      51.086  29.629  35.816  1.00 67.25           C
ANISOU 1256  CD2 PHE A 265    11010   6045   8495   -658   -732   -872       C
ATOM   1257  CE2 PHE A 265      50.075  28.792  35.393  1.00 71.66           C
ANISOU 1257  CE2 PHE A 265    11703   6406   9115   -865  -1042   -885       C
ATOM   1258  C   PHE A 265      52.031  32.705  34.819  1.00 58.50           C
ANISOU 1258  C   PHE A 265     9652   5505   7070   -354   -243   -882       C
ATOM   1259  O   PHE A 265      51.306  32.706  33.810  1.00 60.58           O
ANISOU 1259  O   PHE A 265    10029   5752   7235   -394   -403   -940       O
ATOM   1260  N   CYS A 266      51.694  33.326  35.936  1.00 56.47           N
ANISOU 1260  N   CYS A 266     9145   5360   6951   -457   -154   -719       N
ATOM   1261  CA  CYS A 266      50.425  34.074  36.115  1.00 56.85           C
ANISOU 1261  CA  CYS A 266     9010   5534   7057   -601   -212   -580       C
ATOM   1262  CB  CYS A 266      50.227  34.386  37.592  1.00 55.65           C
ANISOU 1262  CB  CYS A 266     8628   5468   7049   -667   -107   -420       C
ATOM   1263  SG  CYS A 266      50.149  32.889  38.610  1.00 53.01           S
ANISOU 1263  SG  CYS A 266     8302   4957   6881   -792   -222   -352       S
ATOM   1264  C   CYS A 266      50.426  35.339  35.238  1.00 56.78           C
ANISOU 1264  C   CYS A 266     8998   5678   6898   -504   -117   -595       C
ATOM   1265  O   CYS A 266      49.356  35.681  34.646  1.00 58.49           O
ANISOU 1265  O   CYS A 266     9183   5955   7083   -571   -249   -549       O
ATOM   1266  N   LEU A 267      51.566  36.010  35.083  1.00 54.68           N
ANISOU 1266  N   LEU A 267     8759   5476   6539   -358     88   -637       N
ATOM   1267  CA  LEU A 267      51.616  37.200  34.197  1.00 56.69           C
ANISOU 1267  CA  LEU A 267     9035   5851   6650   -279    180   -623       C
ATOM   1268  CB  LEU A 267      53.023  37.799  34.179  1.00 57.12           C
ANISOU 1268  CB  LEU A 267     9091   5970   6642   -163    411   -638       C
ATOM   1269  CG  LEU A 267      53.440  38.599  35.411  1.00 56.96           C
ANISOU 1269  CG  LEU A 267     8896   6000   6744   -206    553   -544       C
ATOM   1270  CD1 LEU A 267      54.822  39.215  35.189  1.00 57.56           C
ANISOU 1270  CD1 LEU A 267     8962   6148   6757   -132    744   -542       C
ATOM   1271  CD2 LEU A 267      52.419  39.671  35.754  1.00 55.98           C
ANISOU 1271  CD2 LEU A 267     8680   5926   6662   -263    538   -437       C
ATOM   1272  C   LEU A 267      51.177  36.783  32.786  1.00 59.66           C
ANISOU 1272  C   LEU A 267     9608   6197   6863   -244     18   -720       C
ATOM   1273  O   LEU A 267      50.320  37.456  32.200  1.00 60.33           O
ANISOU 1273  O   LEU A 267     9675   6362   6884   -265    -57   -662       O
ATOM   1274  N   ASN A 268      51.763  35.710  32.255  1.00 62.11           N
ANISOU 1274  N   ASN A 268    10118   6393   7088   -166    -41   -869       N
ATOM   1275  CA  ASN A 268      51.484  35.222  30.888  1.00 64.18           C
ANISOU 1275  CA  ASN A 268    10629   6607   7146    -98   -206  -1003       C
ATOM   1276  CB  ASN A 268      52.270  33.954  30.594  1.00 65.21           C
ANISOU 1276  CB  ASN A 268    10998   6575   7201     27   -248  -1184       C
ATOM   1277  CG  ASN A 268      53.731  34.234  30.341  1.00 64.75           C
ANISOU 1277  CG  ASN A 268    10967   6625   7008    262     34  -1220       C
ATOM   1278  OD1 ASN A 268      54.055  35.254  29.736  1.00 63.84           O
ANISOU 1278  OD1 ASN A 268    10811   6690   6754    341    198  -1156       O
ATOM   1279  ND2 ASN A 268      54.601  33.323  30.764  1.00 64.80           N
ANISOU 1279  ND2 ASN A 268    11037   6529   7054    377     86  -1301       N
ATOM   1280  C   ASN A 268      49.973  35.050  30.734  1.00 68.23           C
ANISOU 1280  C   ASN A 268    11107   7091   7723   -285   -490   -958       C
ATOM   1281  O   ASN A 268      49.413  35.572  29.755  1.00 68.28           O
ANISOU 1281  O   ASN A 268    11176   7189   7576   -260   -579   -958       O
ATOM   1282  N   LYS A 269      49.327  34.380  31.687  1.00 71.54           N
ANISOU 1282  N   LYS A 269    11405   7412   8362   -470   -624   -893       N
ATOM   1283  CA  LYS A 269      47.863  34.154  31.650  1.00 74.54           C
ANISOU 1283  CA  LYS A 269    11684   7796   8841   -684   -898   -806       C
ATOM   1284  CB  LYS A 269      47.425  33.260  32.799  1.00 77.18           C
ANISOU 1284  CB  LYS A 269    11889   8013   9423   -885   -997   -712       C
ATOM   1285  CG  LYS A 269      47.714  31.793  32.596  1.00 84.12           C
ANISOU 1285  CG  LYS A 269    13036   8605  10319   -941  -1195   -860       C
ATOM   1286  CD  LYS A 269      46.706  30.974  33.351  1.00 90.91           C
ANISOU 1286  CD  LYS A 269    13760   9363  11417  -1235  -1416   -714       C
ATOM   1287  CE  LYS A 269      47.260  29.631  33.756  1.00 97.59           C
ANISOU 1287  CE  LYS A 269    14824   9901  12355  -1274  -1507   -795       C
ATOM   1288  NZ  LYS A 269      46.790  29.230  35.104  1.00 98.58           N
ANISOU 1288  NZ  LYS A 269    14712  10012  12733  -1481  -1501   -564       N
ATOM   1289  C   LYS A 269      47.113  35.485  31.735  1.00 73.96           C
ANISOU 1289  C   LYS A 269    11368   7955   8777   -684   -820   -634       C
ATOM   1290  O   LYS A 269      46.158  35.642  31.002  1.00 78.04           O
ANISOU 1290  O   LYS A 269    11873   8543   9234   -744  -1019   -606       O
ATOM   1291  N   MET A 270      47.486  36.392  32.633  1.00 71.21           N
ANISOU 1291  N   MET A 270    10841   7711   8502   -617   -564   -524       N
ATOM   1292  CA  MET A 270      46.764  37.685  32.789  1.00 72.62           C
ANISOU 1292  CA  MET A 270    10824   8076   8690   -580   -488   -368       C
ATOM   1293  CB  MET A 270      47.287  38.475  33.991  1.00 70.86           C
ANISOU 1293  CB  MET A 270    10460   7902   8561   -516   -230   -285       C
ATOM   1294  CG  MET A 270      46.933  37.834  35.326  1.00 68.14           C
ANISOU 1294  CG  MET A 270     9937   7545   8406   -635   -237   -198       C
ATOM   1295  SD  MET A 270      47.719  38.741  36.659  1.00 62.44           S
ANISOU 1295  SD  MET A 270     9122   6869   7733   -532     43   -150       S
ATOM   1296  CE  MET A 270      46.413  39.877  37.143  1.00 62.88           C
ANISOU 1296  CE  MET A 270     8961   7112   7818   -472     75     24       C
ATOM   1297  C   MET A 270      46.902  38.532  31.515  1.00 72.03           C
ANISOU 1297  C   MET A 270    10896   8073   8397   -439   -469   -405       C
ATOM   1298  O   MET A 270      45.903  39.131  31.111  1.00 68.17           O
ANISOU 1298  O   MET A 270    10316   7705   7879   -436   -574   -306       O
ATOM   1299  N   SER A 271      48.095  38.562  30.912  1.00 73.26           N
ANISOU 1299  N   SER A 271    11255   8178   8401   -316   -333   -521       N
ATOM   1300  CA  SER A 271      48.426  39.356  29.695  1.00 73.08           C
ANISOU 1300  CA  SER A 271    11388   8233   8144   -170   -268   -534       C
ATOM   1301  CB  SER A 271      49.897  39.270  29.364  1.00 70.42           C
ANISOU 1301  CB  SER A 271    11203   7867   7684    -47    -61   -625       C
ATOM   1302  OG  SER A 271      50.288  37.947  29.095  1.00 70.05           O
ANISOU 1302  OG  SER A 271    11319   7708   7586    -31   -162   -796       O
ATOM   1303  C   SER A 271      47.539  38.944  28.502  1.00 75.72           C
ANISOU 1303  C   SER A 271    11856   8594   8318   -182   -547   -590       C
ATOM   1304  O   SER A 271      47.255  39.802  27.663  1.00 74.63           O
ANISOU 1304  O   SER A 271    11768   8567   8020    -87   -548   -524       O
ATOM   1305  N   ARG A 272      47.106  37.683  28.436  1.00 79.44           N
ANISOU 1305  N   ARG A 272    12395   8954   8831   -303   -795   -700       N
ATOM   1306  CA  ARG A 272      46.176  37.171  27.390  1.00 82.33           C
ANISOU 1306  CA  ARG A 272    12890   9323   9066   -365  -1132   -769       C
ATOM   1307  CB  ARG A 272      45.936  35.664  27.546  1.00 85.94           C
ANISOU 1307  CB  ARG A 272    13456   9579   9618   -535  -1396   -904       C
ATOM   1308  CG  ARG A 272      47.067  34.766  27.066  1.00 92.12           C
ANISOU 1308  CG  ARG A 272    14577  10183  10242   -401  -1359  -1137       C
ATOM   1309  CD  ARG A 272      47.005  33.367  27.686  1.00100.04           C
ANISOU 1309  CD  ARG A 272    15654  10930  11425   -565  -1544  -1229       C
ATOM   1310  NE  ARG A 272      45.929  32.507  27.185  1.00111.12           N
ANISOU 1310  NE  ARG A 272    17167  12208  12844   -778  -1972  -1294       N
ATOM   1311  CZ  ARG A 272      45.461  31.402  27.792  1.00116.81           C
ANISOU 1311  CZ  ARG A 272    17885  12711  13785  -1023  -2205  -1294       C
ATOM   1312  NH1 ARG A 272      45.954  30.996  28.957  1.00114.16           N
ANISOU 1312  NH1 ARG A 272    17445  12266  13663  -1064  -2042  -1227       N
ATOM   1313  NH2 ARG A 272      44.488  30.707  27.222  1.00120.56           N
ANISOU 1313  NH2 ARG A 272    18465  13075  14265  -1244  -2623  -1347       N
ATOM   1314  C   ARG A 272      44.841  37.936  27.448  1.00 81.99           C
ANISOU 1314  C   ARG A 272    12597   9453   9102   -441  -1264   -577       C
ATOM   1315  O   ARG A 272      44.149  37.936  26.437  1.00 84.23           O
ANISOU 1315  O   ARG A 272    12967   9807   9230   -443  -1503   -596       O
ATOM   1316  N   LYS A 273      44.475  38.561  28.566  1.00 79.10           N
ANISOU 1316  N   LYS A 273    11938   9166   8948   -478  -1122   -401       N
ATOM   1317  CA  LYS A 273      43.226  39.361  28.653  1.00 80.57           C
ANISOU 1317  CA  LYS A 273    11869   9546   9198   -485  -1211   -205       C
ATOM   1318  CB  LYS A 273      42.309  38.813  29.757  1.00 81.62           C
ANISOU 1318  CB  LYS A 273    11693   9722   9597   -679  -1312    -77       C
ATOM   1319  CG  LYS A 273      41.641  37.484  29.442  1.00 84.58           C
ANISOU 1319  CG  LYS A 273    12078  10023  10036   -931  -1669   -130       C
ATOM   1320  CD  LYS A 273      40.140  37.470  29.756  1.00 88.60           C
ANISOU 1320  CD  LYS A 273    12220  10734  10709  -1093  -1879     89       C
ATOM   1321  CE  LYS A 273      39.414  36.262  29.183  1.00 95.57           C
ANISOU 1321  CE  LYS A 273    13133  11541  11634  -1379  -2303     44       C
ATOM   1322  NZ  LYS A 273      38.083  36.581  28.590  1.00 98.66           N
ANISOU 1322  NZ  LYS A 273    13285  12179  12019  -1451  -2582    199       N
ATOM   1323  C   LYS A 273      43.558  40.849  28.868  1.00 79.43           C
ANISOU 1323  C   LYS A 273    11679   9487   9012   -281   -927    -88       C
ATOM   1324  O   LYS A 273      42.668  41.561  29.394  1.00 81.25           O
ANISOU 1324  O   LYS A 273    11669   9854   9348   -244   -915     82       O
ATOM   1325  N   TRP A 274      44.749  41.324  28.467  1.00 75.84           N
ANISOU 1325  N   TRP A 274    11441   8960   8412   -150   -713   -162       N
ATOM   1326  CA  TRP A 274      45.176  42.746  28.629  1.00 71.77           C
ANISOU 1326  CA  TRP A 274    10928   8473   7867      5   -461    -48       C
ATOM   1327  CB  TRP A 274      46.589  42.867  29.202  1.00 67.17           C
ANISOU 1327  CB  TRP A 274    10424   7775   7322     18   -191   -110       C
ATOM   1328  CG  TRP A 274      46.731  42.561  30.659  1.00 62.58           C
ANISOU 1328  CG  TRP A 274     9672   7138   6966    -68   -104   -110       C
ATOM   1329  CD1 TRP A 274      45.742  42.260  31.543  1.00 61.58           C
ANISOU 1329  CD1 TRP A 274     9327   7063   7005   -143   -200    -41       C
ATOM   1330  NE1 TRP A 274      46.264  42.025  32.780  1.00 60.98           N
ANISOU 1330  NE1 TRP A 274     9166   6926   7075   -193    -65    -56       N
ATOM   1331  CE2 TRP A 274      47.623  42.192  32.730  1.00 59.85           C
ANISOU 1331  CE2 TRP A 274     9170   6690   6878   -159    105   -139       C
ATOM   1332  CD2 TRP A 274      47.959  42.540  31.404  1.00 59.75           C
ANISOU 1332  CD2 TRP A 274     9337   6689   6674    -82    101   -164       C
ATOM   1333  CE3 TRP A 274      49.307  42.739  31.074  1.00 58.55           C
ANISOU 1333  CE3 TRP A 274     9319   6490   6435    -39    276   -216       C
ATOM   1334  CZ3 TRP A 274      50.262  42.620  32.059  1.00 56.78           C
ANISOU 1334  CZ3 TRP A 274     9037   6209   6328    -81    424   -247       C
ATOM   1335  CH2 TRP A 274      49.904  42.288  33.372  1.00 56.49           C
ANISOU 1335  CH2 TRP A 274     8844   6146   6470   -151    404   -238       C
ATOM   1336  CZ2 TRP A 274      48.589  42.078  33.737  1.00 57.34           C
ANISOU 1336  CZ2 TRP A 274     8827   6303   6655   -186    260   -179       C
ATOM   1337  C   TRP A 274      45.135  43.478  27.285  1.00 76.17           C
ANISOU 1337  C   TRP A 274    11664   9099   8176    145   -492     -5       C
ATOM   1338  O   TRP A 274      45.633  42.926  26.290  1.00 79.88           O
ANISOU 1338  O   TRP A 274    12348   9556   8445    163   -551   -122       O
ATOM   1339  N   SER A 275      44.635  44.714  27.279  1.00 78.27           N
ANISOU 1339  N   SER A 275    11871   9428   8438    267   -435    160       N
ATOM   1340  CA  SER A 275      44.711  45.632  26.120  1.00 78.79           C
ANISOU 1340  CA  SER A 275    12119   9540   8275    419   -415    250       C
ATOM   1341  CB  SER A 275      43.816  46.827  26.299  1.00 79.16           C
ANISOU 1341  CB  SER A 275    12062   9646   8369    558   -419    441       C
ATOM   1342  OG  SER A 275      44.197  47.594  27.425  1.00 76.68           O
ANISOU 1342  OG  SER A 275    11688   9218   8229    588   -199    494       O
ATOM   1343  C   SER A 275      46.179  46.018  25.913  1.00 79.38           C
ANISOU 1343  C   SER A 275    12384   9515   8259    447   -148    228       C
ATOM   1344  O   SER A 275      46.973  45.841  26.847  1.00 78.26           O
ANISOU 1344  O   SER A 275    12186   9276   8272    367     16    171       O
ATOM   1345  N   ARG A 276      46.538  46.481  24.709  1.00 81.22           N
ANISOU 1345  N   ARG A 276    12822   9796   8239    552   -112    285       N
ATOM   1346  CA  ARG A 276      47.912  46.952  24.388  1.00 78.10           C
ANISOU 1346  CA  ARG A 276    12578   9353   7743    575    155    325       C
ATOM   1347  CB  ARG A 276      47.917  47.374  22.912  1.00 79.58           C
ANISOU 1347  CB  ARG A 276    12979   9649   7608    711    134    420       C
ATOM   1348  CG  ARG A 276      49.149  48.102  22.388  1.00 81.15           C
ANISOU 1348  CG  ARG A 276    13317   9845   7671    747    413    553       C
ATOM   1349  CD  ARG A 276      50.501  47.755  22.988  1.00 79.76           C
ANISOU 1349  CD  ARG A 276    13081   9621   7603    648    649    489       C
ATOM   1350  NE  ARG A 276      50.882  46.353  22.949  1.00 79.43           N
ANISOU 1350  NE  ARG A 276    13043   9629   7504    645    606    262       N
ATOM   1351  CZ  ARG A 276      51.826  45.805  23.718  1.00 78.66           C
ANISOU 1351  CZ  ARG A 276    12844   9488   7554    569    748    169       C
ATOM   1352  NH1 ARG A 276      52.466  46.533  24.620  1.00 78.18           N
ANISOU 1352  NH1 ARG A 276    12653   9343   7709    461    922    277       N
ATOM   1353  NH2 ARG A 276      52.134  44.526  23.585  1.00 77.67           N
ANISOU 1353  NH2 ARG A 276    12765   9391   7354    608    696    -33       N
ATOM   1354  C   ARG A 276      48.286  48.002  25.456  1.00 75.56           C
ANISOU 1354  C   ARG A 276    12168   8896   7645    536    346    442       C
ATOM   1355  O   ARG A 276      49.423  47.927  26.005  1.00 73.34           O
ANISOU 1355  O   ARG A 276    11868   8543   7454    447    536    405       O
ATOM   1356  N   TRP A 277      47.320  48.876  25.784  1.00 73.00           N
ANISOU 1356  N   TRP A 277    11786   8542   7407    611    275    563       N
ATOM   1357  CA  TRP A 277      47.420  50.001  26.753  1.00 69.98           C
ANISOU 1357  CA  TRP A 277    11377   8003   7208    623    405    664       C
ATOM   1358  CB  TRP A 277      46.067  50.710  26.847  1.00 69.02           C
ANISOU 1358  CB  TRP A 277    11202   7905   7115    786    272    776       C
ATOM   1359  CG  TRP A 277      45.784  51.640  25.706  1.00 70.50           C
ANISOU 1359  CG  TRP A 277    11569   8105   7112    935    241    956       C
ATOM   1360  CD1 TRP A 277      46.371  51.651  24.471  1.00 70.60           C
ANISOU 1360  CD1 TRP A 277    11761   8171   6890    936    275   1015       C
ATOM   1361  NE1 TRP A 277      45.833  52.646  23.705  1.00 72.18           N
ANISOU 1361  NE1 TRP A 277    12098   8369   6957   1103    227   1212       N
ATOM   1362  CE2 TRP A 277      44.858  53.288  24.423  1.00 71.61           C
ANISOU 1362  CE2 TRP A 277    11932   8239   7036   1235    155   1272       C
ATOM   1363  CD2 TRP A 277      44.796  52.684  25.692  1.00 69.23           C
ANISOU 1363  CD2 TRP A 277    11427   7917   6959   1137    171   1114       C
ATOM   1364  CE3 TRP A 277      43.877  53.156  26.628  1.00 69.01           C
ANISOU 1364  CE3 TRP A 277    11267   7863   7089   1274    133   1144       C
ATOM   1365  CZ3 TRP A 277      43.050  54.196  26.276  1.00 72.70           C
ANISOU 1365  CZ3 TRP A 277    11807   8315   7500   1519     72   1318       C
ATOM   1366  CH2 TRP A 277      43.141  54.794  25.019  1.00 74.73           C
ANISOU 1366  CH2 TRP A 277    12277   8566   7551   1605     42   1477       C
ATOM   1367  CZ2 TRP A 277      44.044  54.361  24.076  1.00 74.25           C
ANISOU 1367  CZ2 TRP A 277    12351   8542   7318   1458     87   1463       C
ATOM   1368  C   TRP A 277      47.857  49.501  28.129  1.00 68.95           C
ANISOU 1368  C   TRP A 277    11099   7797   7300    498    479    536       C
ATOM   1369  O   TRP A 277      48.758  50.118  28.743  1.00 65.15           O
ANISOU 1369  O   TRP A 277    10661   7175   6916    430    642    560       O
ATOM   1370  N   GLU A 278      47.196  48.441  28.602  1.00 70.41           N
ANISOU 1370  N   GLU A 278    11117   8072   7563    457    344    423       N
ATOM   1371  CA  GLU A 278      47.435  47.815  29.926  1.00 66.40           C
ANISOU 1371  CA  GLU A 278    10457   7521   7251    352    388    316       C
ATOM   1372  CB  GLU A 278      46.349  46.795  30.186  1.00 66.42           C
ANISOU 1372  CB  GLU A 278    10279   7642   7314    321    197    267       C
ATOM   1373  CG  GLU A 278      45.022  47.443  30.505  1.00 69.43           C
ANISOU 1373  CG  GLU A 278    10524   8105   7749    447    113    390       C
ATOM   1374  CD  GLU A 278      43.953  46.411  30.818  1.00 73.53           C
ANISOU 1374  CD  GLU A 278    10808   8773   8354    374    -72    383       C
ATOM   1375  OE1 GLU A 278      43.845  45.424  30.033  1.00 74.14           O
ANISOU 1375  OE1 GLU A 278    10910   8899   8359    266   -244    312       O
ATOM   1376  OE2 GLU A 278      43.286  46.548  31.892  1.00 75.49           O
ANISOU 1376  OE2 GLU A 278    10858   9083   8741    414    -43    445       O
ATOM   1377  C   GLU A 278      48.827  47.193  29.948  1.00 65.38           C
ANISOU 1377  C   GLU A 278    10381   7346   7114    235    513    214       C
ATOM   1378  O   GLU A 278      49.534  47.351  30.942  1.00 64.47           O
ANISOU 1378  O   GLU A 278    10218   7144   7132    166    632    186       O
ATOM   1379  N   LYS A 279      49.227  46.559  28.855  1.00 68.57           N
ANISOU 1379  N   LYS A 279    10888   7818   7346    238    487    165       N
ATOM   1380  CA  LYS A 279      50.593  46.002  28.709  1.00 70.50           C
ANISOU 1380  CA  LYS A 279    11181   8058   7546    185    630     86       C
ATOM   1381  CB  LYS A 279      50.729  45.185  27.422  1.00 76.86           C
ANISOU 1381  CB  LYS A 279    12126   8962   8114    255    564      8       C
ATOM   1382  CG  LYS A 279      49.925  43.898  27.408  1.00 80.32           C
ANISOU 1382  CG  LYS A 279    12546   9411   8558    230    330   -143       C
ATOM   1383  CD  LYS A 279      50.044  43.116  26.125  1.00 87.01           C
ANISOU 1383  CD  LYS A 279    13592  10322   9143    316    233   -253       C
ATOM   1384  CE  LYS A 279      48.749  42.422  25.752  1.00 92.45           C
ANISOU 1384  CE  LYS A 279    14302  11026   9799    282    -86   -327       C
ATOM   1385  NZ  LYS A 279      48.988  41.254  24.871  1.00 94.78           N
ANISOU 1385  NZ  LYS A 279    14812  11311   9889    332   -218   -518       N
ATOM   1386  C   LYS A 279      51.584  47.158  28.741  1.00 67.63           C
ANISOU 1386  C   LYS A 279    10866   7636   7192    161    837    216       C
ATOM   1387  O   LYS A 279      52.594  47.014  29.410  1.00 65.41           O
ANISOU 1387  O   LYS A 279    10514   7321   7014     74    960    184       O
ATOM   1388  N   ASP A 280      51.289  48.252  28.038  1.00 70.94           N
ANISOU 1388  N   ASP A 280    11401   8040   7512    225    854    372       N
ATOM   1389  CA  ASP A 280      52.192  49.438  27.944  1.00 71.63           C
ANISOU 1389  CA  ASP A 280    11563   8042   7611    169   1030    536       C
ATOM   1390  CB  ASP A 280      51.650  50.533  27.021  1.00 75.45           C
ANISOU 1390  CB  ASP A 280    12210   8498   7959    266   1012    723       C
ATOM   1391  CG  ASP A 280      51.654  50.115  25.565  1.00 80.66           C
ANISOU 1391  CG  ASP A 280    12980   9332   8335    367   1002    757       C
ATOM   1392  OD1 ASP A 280      52.540  49.305  25.194  1.00 82.77           O
ANISOU 1392  OD1 ASP A 280    13230   9716   8501    346   1100    683       O
ATOM   1393  OD2 ASP A 280      50.762  50.586  24.820  1.00 85.48           O
ANISOU 1393  OD2 ASP A 280    13698   9970   8809    491    892    853       O
ATOM   1394  C   ASP A 280      52.411  50.009  29.339  1.00 64.35           C
ANISOU 1394  C   ASP A 280    10566   6955   6929     68   1064    525       C
ATOM   1395  O   ASP A 280      53.564  50.344  29.664  1.00 58.74           O
ANISOU 1395  O   ASP A 280     9833   6191   6291    -63   1196    569       O
ATOM   1396  N   ASN A 281      51.331  50.086  30.116  1.00 62.14           N
ANISOU 1396  N   ASN A 281    10238   6622   6751    134    943    472       N
ATOM   1397  CA  ASN A 281      51.356  50.670  31.477  1.00 61.81           C
ANISOU 1397  CA  ASN A 281    10163   6427   6893     91    959    443       C
ATOM   1398  CB  ASN A 281      49.965  50.839  32.090  1.00 60.23           C
ANISOU 1398  CB  ASN A 281     9918   6223   6743    240    845    423       C
ATOM   1399  CG  ASN A 281      50.063  51.221  33.547  1.00 59.21           C
ANISOU 1399  CG  ASN A 281     9763   5970   6761    225    873    356       C
ATOM   1400  OD1 ASN A 281      49.349  50.696  34.396  1.00 58.21           O
ANISOU 1400  OD1 ASN A 281     9502   5919   6693    286    823    284       O
ATOM   1401  ND2 ASN A 281      51.009  52.092  33.843  1.00 60.75           N
ANISOU 1401  ND2 ASN A 281    10087   5985   7009    124    947    385       N
ATOM   1402  C   ASN A 281      52.251  49.777  32.334  1.00 61.18           C
ANISOU 1402  C   ASN A 281     9946   6381   6918    -39   1009    315       C
ATOM   1403  O   ASN A 281      53.119  50.316  33.068  1.00 62.93           O
ANISOU 1403  O   ASN A 281    10175   6490   7244   -154   1078    321       O
ATOM   1404  N   PHE A 282      52.062  48.461  32.219  1.00 59.76           N
ANISOU 1404  N   PHE A 282     9660   6338   6708    -27    953    208       N
ATOM   1405  CA  PHE A 282      52.805  47.456  33.009  1.00 59.73           C
ANISOU 1405  CA  PHE A 282     9531   6369   6794   -115    982     90       C
ATOM   1406  CB  PHE A 282      52.312  46.049  32.705  1.00 60.54           C
ANISOU 1406  CB  PHE A 282     9577   6573   6851    -78    879    -12       C
ATOM   1407  CG  PHE A 282      52.985  45.021  33.562  1.00 59.87           C
ANISOU 1407  CG  PHE A 282     9387   6495   6864   -142    897   -117       C
ATOM   1408  CD1 PHE A 282      54.106  44.346  33.122  1.00 59.11           C
ANISOU 1408  CD1 PHE A 282     9296   6451   6711   -146    979   -165       C
ATOM   1409  CE1 PHE A 282      54.722  43.412  33.940  1.00 61.11           C
ANISOU 1409  CE1 PHE A 282     9455   6705   7057   -177    988   -249       C
ATOM   1410  CZ  PHE A 282      54.249  43.183  35.216  1.00 60.85           C
ANISOU 1410  CZ  PHE A 282     9331   6623   7166   -224    921   -275       C
ATOM   1411  CD2 PHE A 282      52.505  44.774  34.836  1.00 62.05           C
ANISOU 1411  CD2 PHE A 282     9558   6741   7277   -171    845   -150       C
ATOM   1412  CE2 PHE A 282      53.131  43.850  35.661  1.00 60.68           C
ANISOU 1412  CE2 PHE A 282     9298   6569   7186   -222    857   -225       C
ATOM   1413  C   PHE A 282      54.295  47.583  32.709  1.00 62.34           C
ANISOU 1413  C   PHE A 282     9862   6716   7107   -208   1126    128       C
ATOM   1414  O   PHE A 282      55.077  47.700  33.650  1.00 66.59           O
ANISOU 1414  O   PHE A 282    10323   7209   7767   -309   1173    106       O
ATOM   1415  N   LEU A 283      54.664  47.587  31.428  1.00 64.13           N
ANISOU 1415  N   LEU A 283    10162   7029   7174   -169   1193    197       N
ATOM   1416  CA  LEU A 283      56.077  47.655  30.977  1.00 64.78           C
ANISOU 1416  CA  LEU A 283    10207   7193   7212   -236   1360    272       C
ATOM   1417  CB  LEU A 283      56.134  47.431  29.468  1.00 66.40           C
ANISOU 1417  CB  LEU A 283    10514   7536   7175   -120   1419    328       C
ATOM   1418  CG  LEU A 283      55.645  46.059  29.014  1.00 66.74           C
ANISOU 1418  CG  LEU A 283    10594   7667   7095     18   1320    156       C
ATOM   1419  CD1 LEU A 283      55.317  46.065  27.535  1.00 68.53           C
ANISOU 1419  CD1 LEU A 283    10988   7998   7051    152   1315    199       C
ATOM   1420  CD2 LEU A 283      56.643  44.960  29.365  1.00 66.49           C
ANISOU 1420  CD2 LEU A 283    10458   7713   7092     36   1394     44       C
ATOM   1421  C   LEU A 283      56.690  49.002  31.387  1.00 66.48           C
ANISOU 1421  C   LEU A 283    10431   7287   7540   -390   1431    420       C
ATOM   1422  O   LEU A 283      57.838  48.997  31.847  1.00 70.68           O
ANISOU 1422  O   LEU A 283    10838   7853   8162   -517   1515    447       O
ATOM   1423  N   ALA A 284      55.975  50.121  31.260  1.00 66.33           N
ANISOU 1423  N   ALA A 284    10558   7120   7524   -383   1380    516       N
ATOM   1424  CA  ALA A 284      56.481  51.439  31.709  1.00 65.94           C
ANISOU 1424  CA  ALA A 284    10576   6883   7595   -540   1406    643       C
ATOM   1425  CB  ALA A 284      55.524  52.531  31.313  1.00 66.36           C
ANISOU 1425  CB  ALA A 284    10839   6769   7606   -454   1344    746       C
ATOM   1426  C   ALA A 284      56.709  51.402  33.225  1.00 64.40           C
ANISOU 1426  C   ALA A 284    10302   6582   7583   -635   1337    513       C
ATOM   1427  O   ALA A 284      57.722  51.947  33.684  1.00 64.98           O
ANISOU 1427  O   ALA A 284    10338   6584   7765   -827   1367    573       O
ATOM   1428  N   SER A 285      55.814  50.751  33.970  1.00 62.51           N
ANISOU 1428  N   SER A 285    10027   6353   7368   -514   1241    355       N
ATOM   1429  CA  SER A 285      55.811  50.766  35.455  1.00 60.59           C
ANISOU 1429  CA  SER A 285     9745   6019   7257   -555   1171    234       C
ATOM   1430  CB  SER A 285      54.510  50.233  35.994  1.00 57.61           C
ANISOU 1430  CB  SER A 285     9350   5673   6866   -383   1087    129       C
ATOM   1431  OG  SER A 285      53.437  50.975  35.435  1.00 56.57           O
ANISOU 1431  OG  SER A 285     9353   5473   6668   -243   1050    201       O
ATOM   1432  C   SER A 285      57.037  50.018  35.984  1.00 59.86           C
ANISOU 1432  C   SER A 285     9472   6036   7235   -688   1212    184       C
ATOM   1433  O   SER A 285      57.473  50.339  37.109  1.00 59.04           O
ANISOU 1433  O   SER A 285     9352   5843   7235   -789   1159    129       O
ATOM   1434  N   LEU A 286      57.600  49.103  35.185  1.00 58.77           N
ANISOU 1434  N   LEU A 286     9218   6084   7026   -670   1297    203       N
ATOM   1435  CA  LEU A 286      58.813  48.333  35.571  1.00 60.03           C
ANISOU 1435  CA  LEU A 286     9186   6380   7240   -748   1352    174       C
ATOM   1436  CB  LEU A 286      59.165  47.368  34.440  1.00 61.60           C
ANISOU 1436  CB  LEU A 286     9324   6773   7307   -635   1456    188       C
ATOM   1437  CG  LEU A 286      58.147  46.270  34.154  1.00 60.33           C
ANISOU 1437  CG  LEU A 286     9221   6642   7057   -458   1383     58       C
ATOM   1438  CD1 LEU A 286      58.521  45.499  32.899  1.00 61.42           C
ANISOU 1438  CD1 LEU A 286     9375   6936   7025   -332   1473     60       C
ATOM   1439  CD2 LEU A 286      58.021  45.325  35.332  1.00 59.40           C
ANISOU 1439  CD2 LEU A 286     9013   6513   7043   -442   1298    -74       C
ATOM   1440  C   LEU A 286      59.991  49.283  35.874  1.00 62.91           C
ANISOU 1440  C   LEU A 286     9493   6700   7708   -970   1384    290       C
ATOM   1441  O   LEU A 286      60.679  49.036  36.871  1.00 58.55           O
ANISOU 1441  O   LEU A 286     8813   6174   7259  -1063   1338    234       O
ATOM   1442  N   HIS A 287      60.219  50.315  35.037  1.00 69.61           N
ANISOU 1442  N   HIS A 287    10430   7486   8531  -1067   1445    463       N
ATOM   1443  CA  HIS A 287      61.239  51.385  35.263  1.00 72.94           C
ANISOU 1443  CA  HIS A 287    10822   7818   9073  -1335   1446    611       C
ATOM   1444  CB  HIS A 287      61.079  52.605  34.343  1.00 78.86           C
ANISOU 1444  CB  HIS A 287    11752   8421   9789  -1418   1485    810       C
ATOM   1445  CG  HIS A 287      61.229  52.328  32.894  1.00 86.33           C
ANISOU 1445  CG  HIS A 287    12662   9568  10571  -1327   1656    964       C
ATOM   1446  ND1 HIS A 287      60.385  51.460  32.217  1.00 90.48           N
ANISOU 1446  ND1 HIS A 287    13237  10217  10924  -1062   1686    866       N
ATOM   1447  CE1 HIS A 287      60.737  51.415  30.943  1.00 95.02           C
ANISOU 1447  CE1 HIS A 287    13801  10964  11339  -1012   1839   1026       C
ATOM   1448  NE2 HIS A 287      61.778  52.260  30.771  1.00 98.76           N
ANISOU 1448  NE2 HIS A 287    14194  11441  11889  -1247   1930   1257       N
ATOM   1449  CD2 HIS A 287      62.083  52.838  31.980  1.00 94.54           C
ANISOU 1449  CD2 HIS A 287    13637  10708  11576  -1462   1800   1217       C
ATOM   1450  C   HIS A 287      61.097  51.909  36.691  1.00 68.67           C
ANISOU 1450  C   HIS A 287    10363   7064   8665  -1435   1273    486       C
ATOM   1451  O   HIS A 287      62.069  51.841  37.453  1.00 68.31           O
ANISOU 1451  O   HIS A 287    10165   7064   8727  -1605   1225    476       O
ATOM   1452  N   ASN A 288      59.907  52.402  37.031  1.00 65.79           N
ANISOU 1452  N   ASN A 288    10229   6494   8273  -1309   1181    395       N
ATOM   1453  CA  ASN A 288      59.645  53.093  38.316  1.00 65.75           C
ANISOU 1453  CA  ASN A 288    10377   6256   8346  -1353   1025    272       C
ATOM   1454  CB  ASN A 288      58.218  53.650  38.402  1.00 65.19           C
ANISOU 1454  CB  ASN A 288    10559   6003   8207  -1133    974    207       C
ATOM   1455  CG  ASN A 288      57.807  54.405  37.156  1.00 66.47           C
ANISOU 1455  CG  ASN A 288    10873   6070   8311  -1096   1032    375       C
ATOM   1456  OD1 ASN A 288      56.910  53.978  36.446  1.00 69.93           O
ANISOU 1456  OD1 ASN A 288    11309   6617   8644   -893   1082    387       O
ATOM   1457  ND2 ASN A 288      58.471  55.502  36.848  1.00 65.59           N
ANISOU 1457  ND2 ASN A 288    10889   5762   8267  -1304   1013    521       N
ATOM   1458  C   ASN A 288      59.980  52.112  39.439  1.00 64.73           C
ANISOU 1458  C   ASN A 288    10074   6271   8249  -1336    974    119       C
ATOM   1459  O   ASN A 288      60.723  52.505  40.361  1.00 66.05           O
ANISOU 1459  O   ASN A 288    10232   6359   8503  -1511    864     78       O
ATOM   1460  N   ALA A 289      59.501  50.870  39.330  1.00 62.66           N
ANISOU 1460  N   ALA A 289     9684   6203   7918  -1150   1034     50       N
ATOM   1461  CA  ALA A 289      59.675  49.810  40.350  1.00 59.69           C
ANISOU 1461  CA  ALA A 289     9159   5959   7559  -1098    992    -75       C
ATOM   1462  CB  ALA A 289      58.859  48.617  39.944  1.00 57.85           C
ANISOU 1462  CB  ALA A 289     8864   5864   7250   -896   1049   -118       C
ATOM   1463  C   ALA A 289      61.162  49.473  40.516  1.00 59.54           C
ANISOU 1463  C   ALA A 289     8921   6083   7618  -1273   1004    -23       C
ATOM   1464  O   ALA A 289      61.651  49.455  41.653  1.00 62.70           O
ANISOU 1464  O   ALA A 289     9272   6477   8073  -1353    896    -96       O
ATOM   1465  N   THR A 290      61.859  49.239  39.416  1.00 59.15           N
ANISOU 1465  N   THR A 290     8736   6181   7558  -1313   1130    107       N
ATOM   1466  CA  THR A 290      63.326  49.029  39.378  1.00 62.01           C
ANISOU 1466  CA  THR A 290     8843   6725   7992  -1468   1174    209       C
ATOM   1467  CB  THR A 290      63.847  48.980  37.936  1.00 62.46           C
ANISOU 1467  CB  THR A 290     8799   6944   7989  -1462   1358    384       C
ATOM   1468  OG1 THR A 290      63.182  47.931  37.230  1.00 58.66           O
ANISOU 1468  OG1 THR A 290     8352   6563   7373  -1198   1449    312       O
ATOM   1469  CG2 THR A 290      65.332  48.734  37.878  1.00 64.44           C
ANISOU 1469  CG2 THR A 290     8739   7437   8306  -1587   1431    516       C
ATOM   1470  C   THR A 290      64.030  50.115  40.196  1.00 68.07           C
ANISOU 1470  C   THR A 290     9619   7358   8884  -1746   1031    245       C
ATOM   1471  O   THR A 290      64.786  49.713  41.083  1.00 69.83           O
ANISOU 1471  O   THR A 290     9673   7686   9170  -1818    946    202       O
ATOM   1472  N   ASN A 291      63.810  51.413  39.917  1.00 73.94           N
ANISOU 1472  N   ASN A 291    10566   7867   9660  -1898    984    321       N
ATOM   1473  CA  ASN A 291      64.444  52.545  40.655  1.00 79.44           C
ANISOU 1473  CA  ASN A 291    11336   8365  10482  -2196    806    347       C
ATOM   1474  CB  ASN A 291      63.960  53.920  40.189  1.00 87.46           C
ANISOU 1474  CB  ASN A 291    12654   9060  11515  -2303    764    427       C
ATOM   1475  CG  ASN A 291      64.241  55.056  41.176  1.00 93.99           C
ANISOU 1475  CG  ASN A 291    13689   9576  12443  -2545    521    363       C
ATOM   1476  OD1 ASN A 291      65.382  55.500  41.356  1.00 99.94           O
ANISOU 1476  OD1 ASN A 291    14309  10331  13331  -2877    422    477       O
ATOM   1477  ND2 ASN A 291      63.197  55.579  41.806  1.00 93.13           N
ANISOU 1477  ND2 ASN A 291    13921   9193  12269  -2382    413    185       N
ATOM   1478  C   ASN A 291      64.183  52.442  42.163  1.00 79.12           C
ANISOU 1478  C   ASN A 291    11395   8225  10440  -2155    614    126       C
ATOM   1479  O   ASN A 291      65.149  52.462  42.926  1.00 79.57           O
ANISOU 1479  O   ASN A 291    11309   8342  10581  -2348    483    119       O
ATOM   1480  N   LYS A 292      62.915  52.366  42.565  1.00 83.33           N
ANISOU 1480  N   LYS A 292    12158   8631  10871  -1908    598    -31       N
ATOM   1481  CA  LYS A 292      62.456  52.425  43.988  1.00 89.36           C
ANISOU 1481  CA  LYS A 292    13080   9284  11586  -1819    438   -235       C
ATOM   1482  CB  LYS A 292      60.923  52.459  44.080  1.00 87.94           C
ANISOU 1482  CB  LYS A 292    13129   8998  11285  -1520    485   -338       C
ATOM   1483  CG  LYS A 292      60.225  53.228  42.964  1.00 89.03           C
ANISOU 1483  CG  LYS A 292    13440   8977  11409  -1467    568   -239       C
ATOM   1484  CD  LYS A 292      58.866  53.796  43.282  1.00 87.98           C
ANISOU 1484  CD  LYS A 292    13586   8662  11180  -1217    546   -337       C
ATOM   1485  CE  LYS A 292      58.160  54.289  42.033  1.00 84.91           C
ANISOU 1485  CE  LYS A 292    13302   8190  10768  -1126    643   -210       C
ATOM   1486  NZ  LYS A 292      56.684  54.281  42.178  1.00 81.74           N
ANISOU 1486  NZ  LYS A 292    13022   7776  10259   -803    675   -277       N
ATOM   1487  C   LYS A 292      63.019  51.219  44.750  1.00 93.46           C
ANISOU 1487  C   LYS A 292    13345  10066  12099  -1776    420   -292       C
ATOM   1488  O   LYS A 292      63.211  51.323  45.982  1.00 95.62           O
ANISOU 1488  O   LYS A 292    13681  10299  12351  -1807    256   -418       O
ATOM   1489  N   MET A 293      63.272  50.129  44.018  1.00 93.89           N
ANISOU 1489  N   MET A 293    13151  10367  12155  -1689    576   -206       N
ATOM   1490  CA  MET A 293      64.078  48.948  44.441  1.00 97.35           C
ANISOU 1490  CA  MET A 293    13308  11066  12611  -1657    583   -204       C
ATOM   1491  CB  MET A 293      64.299  47.994  43.264  1.00 96.80           C
ANISOU 1491  CB  MET A 293    13044  11204  12532  -1541    779    -98       C
ATOM   1492  CG  MET A 293      64.451  46.577  43.705  1.00 93.67           C
ANISOU 1492  CG  MET A 293    12489  10993  12106  -1360    801   -150       C
ATOM   1493  SD  MET A 293      62.911  46.135  44.497  1.00 89.00           S
ANISOU 1493  SD  MET A 293    12122  10273  11420  -1152    754   -301       S
ATOM   1494  CE  MET A 293      63.542  45.105  45.825  1.00 95.11           C
ANISOU 1494  CE  MET A 293    12743  11197  12197  -1096    654   -350       C
ATOM   1495  C   MET A 293      65.465  49.362  44.938  1.00100.55           C
ANISOU 1495  C   MET A 293    13537  11541  13124  -1928    448   -143       C
ATOM   1496  O   MET A 293      65.772  49.141  46.136  1.00103.70           O
ANISOU 1496  O   MET A 293    13912  11976  13513  -1944    290   -240       O
ATOM   1497  N   MET A 294      66.288  49.905  44.038  1.00100.72           N
ANISOU 1497  N   MET A 294    13420  11608  13238  -2136    506     33       N
ATOM   1498  CA  MET A 294      67.660  50.372  44.360  1.00110.02           C
ANISOU 1498  CA  MET A 294    14374  12879  14548  -2449    376    145       C
ATOM   1499  CB  MET A 294      68.214  51.277  43.259  1.00112.05           C
ANISOU 1499  CB  MET A 294    14565  13107  14901  -2701    456    370       C
ATOM   1500  CG  MET A 294      68.558  50.539  41.995  1.00112.28           C
ANISOU 1500  CG  MET A 294    14341  13421  14899  -2565    731    542       C
ATOM   1501  SD  MET A 294      69.683  51.531  40.981  1.00123.99           S
ANISOU 1501  SD  MET A 294    15606  14991  16511  -2929    809    877       S
ATOM   1502  CE  MET A 294      71.005  51.866  42.148  1.00125.18           C
ANISOU 1502  CE  MET A 294    15485  15235  16843  -3292    537    926       C
ATOM   1503  C   MET A 294      67.628  51.167  45.671  1.00114.73           C
ANISOU 1503  C   MET A 294    15185  13250  15157  -2609     90     -5       C
ATOM   1504  O   MET A 294      68.495  50.941  46.537  1.00123.85           O
ANISOU 1504  O   MET A 294    16160  14540  16356  -2729    -75    -24       O
ATOM   1505  N   ILE A 295      66.696  52.109  45.777  1.00112.94           N
ANISOU 1505  N   ILE A 295    15338  12691  14883  -2600     25   -107       N
ATOM   1506  CA  ILE A 295      66.688  53.087  46.897  1.00112.98           C
ANISOU 1506  CA  ILE A 295    15622  12423  14883  -2757   -256   -260       C
ATOM   1507  CB  ILE A 295      65.545  54.113  46.761  1.00112.43           C
ANISOU 1507  CB  ILE A 295    15993  11978  14745  -2665   -269   -356       C
ATOM   1508  CG1 ILE A 295      65.500  54.781  45.379  1.00110.60           C
ANISOU 1508  CG1 ILE A 295    15790  11631  14600  -2782   -129   -154       C
ATOM   1509  CG2 ILE A 295      65.637  55.147  47.873  1.00119.09           C
ANISOU 1509  CG2 ILE A 295    17162  12516  15571  -2814   -571   -528       C
ATOM   1510  CD1 ILE A 295      66.808  55.384  44.897  1.00111.06           C
ANISOU 1510  CD1 ILE A 295    15650  11705  14841  -3204   -202     66       C
ATOM   1511  C   ILE A 295      66.654  52.291  48.205  1.00110.59           C
ANISOU 1511  C   ILE A 295    15289  12258  14472  -2594   -371   -434       C
ATOM   1512  O   ILE A 295      67.305  52.730  49.167  1.00118.41           O
ANISOU 1512  O   ILE A 295    16318  13192  15477  -2788   -632   -514       O
ATOM   1513  N   LEU A 296      66.007  51.125  48.218  1.00106.40           N
ANISOU 1513  N   LEU A 296    14674  11912  13840  -2275   -200   -471       N
ATOM   1514  CA  LEU A 296      65.939  50.242  49.419  1.00109.81           C
ANISOU 1514  CA  LEU A 296    15066  12496  14161  -2099   -280   -594       C
ATOM   1515  CB  LEU A 296      64.664  49.406  49.317  1.00111.82           C
ANISOU 1515  CB  LEU A 296    15404  12787  14295  -1754    -87   -642       C
ATOM   1516  CG  LEU A 296      63.426  50.123  49.838  1.00114.10           C
ANISOU 1516  CG  LEU A 296    16060  12841  14448  -1599   -116   -790       C
ATOM   1517  CD1 LEU A 296      62.169  49.618  49.152  1.00115.32           C
ANISOU 1517  CD1 LEU A 296    16251  13013  14553  -1345    102   -758       C
ATOM   1518  CD2 LEU A 296      63.320  49.975  51.353  1.00114.25           C
ANISOU 1518  CD2 LEU A 296    16203  12891  14316  -1495   -271   -941       C
ATOM   1519  C   LEU A 296      67.198  49.369  49.541  1.00106.64           C
ANISOU 1519  C   LEU A 296    14271  12406  13842  -2186   -310   -484       C
ATOM   1520  O   LEU A 296      67.094  48.229  50.009  1.00102.90           O
ANISOU 1520  O   LEU A 296    13682  12119  13296  -1969   -260   -506       O
ATOM   1521  N   THR A 297      68.361  49.917  49.186  1.00110.40           N
ANISOU 1521  N   THR A 297    14544  12937  14467  -2496   -401   -353       N
ATOM   1522  CA  THR A 297      69.700  49.265  49.250  1.00111.26           C
ANISOU 1522  CA  THR A 297    14226  13373  14674  -2603   -442   -213       C
ATOM   1523  CB  THR A 297      70.120  48.771  47.855  1.00111.65           C
ANISOU 1523  CB  THR A 297    13979  13628  14813  -2563   -170     -2       C
ATOM   1524  OG1 THR A 297      69.088  47.883  47.404  1.00105.25           O
ANISOU 1524  OG1 THR A 297    13286  12811  13891  -2216     50    -64       O
ATOM   1525  CG2 THR A 297      71.480  48.101  47.839  1.00110.98           C
ANISOU 1525  CG2 THR A 297    13433  13912  14821  -2617   -174    160       C
ATOM   1526  C   THR A 297      70.700  50.257  49.875  1.00113.87           C
ANISOU 1526  C   THR A 297    14508  13649  15105  -2993   -752   -196       C
ATOM   1527  O   THR A 297      71.095  51.226  49.182  1.00110.91           O
ANISOU 1527  O   THR A 297    14120  13155  14865  -3293   -774    -71       O
ATOM   1528  N   LYS A 298      71.083  50.037  51.143  1.00114.90           N
ANISOU 1528  N   LYS A 298    14629  13858  15169  -3005  -1000   -308       N
ATOM   1529  CA  LYS A 298      71.925  50.963  51.954  1.00115.18           C
ANISOU 1529  CA  LYS A 298    14684  13812  15265  -3373  -1370   -347       C
ATOM   1530  CB  LYS A 298      71.030  51.832  52.844  1.00116.44           C
ANISOU 1530  CB  LYS A 298    15382  13594  15266  -3352  -1570   -615       C
ATOM   1531  CG  LYS A 298      69.801  52.426  52.167  1.00112.63           C
ANISOU 1531  CG  LYS A 298    15266  12790  14736  -3214  -1378   -679       C
ATOM   1532  CD  LYS A 298      68.948  53.240  53.107  1.00112.97           C
ANISOU 1532  CD  LYS A 298    15830  12493  14600  -3126  -1563   -946       C
ATOM   1533  CE  LYS A 298      67.522  53.387  52.623  1.00111.77           C
ANISOU 1533  CE  LYS A 298    15981  12143  14343  -2819  -1317  -1015       C
ATOM   1534  NZ  LYS A 298      66.557  53.316  53.746  1.00112.52           N
ANISOU 1534  NZ  LYS A 298    16414  12158  14181  -2501  -1365  -1251       N
ATOM   1535  C   LYS A 298      72.923  50.156  52.797  1.00110.78           C
ANISOU 1535  C   LYS A 298    13785  13602  14703  -3370  -1540   -308       C
ATOM   1536  O   LYS A 298      73.284  50.565  53.901  1.00106.79           O
ANISOU 1536  O   LYS A 298    13387  13047  14138  -3524  -1878   -433       O
TER    1537      LYS A 298
ATOM   1538  N   LEU B  95      52.376  -1.807  78.767  1.00 83.37           N
ANISOU 1538  N   LEU B  95    10078   9471  12127   1131   3174    667       N
ATOM   1539  CA  LEU B  95      52.377  -0.700  77.794  1.00 83.05           C
ANISOU 1539  CA  LEU B  95    10103   9639  11813   1003   3038    411       C
ATOM   1540  CB  LEU B  95      52.946  -1.240  76.480  1.00 90.68           C
ANISOU 1540  CB  LEU B  95    11257  10308  12889   1006   3442    201       C
ATOM   1541  CG  LEU B  95      54.466  -1.321  76.406  1.00 97.64           C
ANISOU 1541  CG  LEU B  95    11942  11092  14064   1284   3670    445       C
ATOM   1542  CD1 LEU B  95      54.922  -1.671  74.983  1.00 98.04           C
ANISOU 1542  CD1 LEU B  95    12215  10879  14154   1241   4082    165       C
ATOM   1543  CD2 LEU B  95      55.087  -0.001  76.884  1.00 97.20           C
ANISOU 1543  CD2 LEU B  95    11609  11436  13886   1357   3311    652       C
ATOM   1544  C   LEU B  95      50.959  -0.158  77.568  1.00 79.81           C
ANISOU 1544  C   LEU B  95     9845   9412  11064    720   2779    126       C
ATOM   1545  O   LEU B  95      50.556  -0.128  76.386  1.00 83.88           O
ANISOU 1545  O   LEU B  95    10581   9863  11423    536   2870   -187       O
ATOM   1546  N   PHE B  96      50.257   0.306  78.619  1.00 73.15           N
ANISOU 1546  N   PHE B  96     8881   8805  10104    680   2472    237       N
ATOM   1547  CA  PHE B  96      48.866   0.844  78.564  1.00 65.45           C
ANISOU 1547  CA  PHE B  96     7986   8016   8863    444   2225     18       C
ATOM   1548  CB  PHE B  96      48.413   1.396  79.921  1.00 59.91           C
ANISOU 1548  CB  PHE B  96     7107   7565   8091    467   1946    203       C
ATOM   1549  CG  PHE B  96      46.984   1.903  79.957  1.00 56.00           C
ANISOU 1549  CG  PHE B  96     6650   7238   7386    261   1735     10       C
ATOM   1550  CD1 PHE B  96      46.715   3.244  80.180  1.00 53.11           C
ANISOU 1550  CD1 PHE B  96     6178   7163   6836    238   1453     -8       C
ATOM   1551  CE1 PHE B  96      45.414   3.712  80.198  1.00 51.38           C
ANISOU 1551  CE1 PHE B  96     5961   7083   6478     80   1286   -160       C
ATOM   1552  CZ  PHE B  96      44.364   2.849  79.979  1.00 52.50           C
ANISOU 1552  CZ  PHE B  96     6197   7107   6641    -83   1370   -296       C
ATOM   1553  CD2 PHE B  96      45.912   1.047  79.756  1.00 54.27           C
ANISOU 1553  CD2 PHE B  96     6563   6876   7180     86   1833   -147       C
ATOM   1554  CE2 PHE B  96      44.614   1.518  79.760  1.00 53.46           C
ANISOU 1554  CE2 PHE B  96     6448   6944   6918    -96   1639   -299       C
ATOM   1555  C   PHE B  96      48.736   1.947  77.504  1.00 63.93           C
ANISOU 1555  C   PHE B  96     7857   8007   8425    324   2069   -199       C
ATOM   1556  O   PHE B  96      47.739   1.947  76.780  1.00 64.28           O
ANISOU 1556  O   PHE B  96     8054   8063   8305    106   2021   -448       O
ATOM   1557  N   VAL B  97      49.686   2.875  77.416  1.00 64.63           N
ANISOU 1557  N   VAL B  97     7825   8246   8484    445   1977    -93       N
ATOM   1558  CA  VAL B  97      49.539   4.064  76.528  1.00 64.64           C
ANISOU 1558  CA  VAL B  97     7872   8441   8246    336   1796   -255       C
ATOM   1559  CB  VAL B  97      50.584   5.153  76.825  1.00 61.06           C
ANISOU 1559  CB  VAL B  97     7240   8173   7788    476   1661    -77       C
ATOM   1560  CG1 VAL B  97      50.536   6.272  75.780  1.00 59.12           C
ANISOU 1560  CG1 VAL B  97     7069   8067   7324    369   1531   -229       C
ATOM   1561  CG2 VAL B  97      50.412   5.706  78.231  1.00 57.56           C
ANISOU 1561  CG2 VAL B  97     6606   7926   7336    535   1419    111       C
ATOM   1562  C   VAL B  97      49.610   3.593  75.071  1.00 69.45           C
ANISOU 1562  C   VAL B  97     8719   8875   8793    208   2027   -495       C
ATOM   1563  O   VAL B  97      48.699   3.951  74.291  1.00 69.30           O
ANISOU 1563  O   VAL B  97     8834   8949   8545     -6   1896   -704       O
ATOM   1564  N   ARG B  98      50.639   2.820  74.714  1.00 73.98           N
ANISOU 1564  N   ARG B  98     9339   9209   9561    327   2366   -459       N
ATOM   1565  CA  ARG B  98      50.884   2.409  73.301  1.00 80.54           C
ANISOU 1565  CA  ARG B  98    10420   9860  10318    201   2649   -706       C
ATOM   1566  CB  ARG B  98      52.290   1.819  73.115  1.00 88.89           C
ANISOU 1566  CB  ARG B  98    11440  10680  11654    416   3032   -594       C
ATOM   1567  CG  ARG B  98      52.755   1.779  71.667  1.00 93.26           C
ANISOU 1567  CG  ARG B  98    12224  11118  12090    300   3310   -834       C
ATOM   1568  CD  ARG B  98      54.148   1.199  71.501  1.00102.00           C
ANISOU 1568  CD  ARG B  98    13262  11975  13517    536   3733   -718       C
ATOM   1569  NE  ARG B  98      54.393   0.602  70.177  1.00108.47           N
ANISOU 1569  NE  ARG B  98    14389  12542  14280    398   4158  -1014       N
ATOM   1570  CZ  ARG B  98      54.574   1.276  69.033  1.00106.58           C
ANISOU 1570  CZ  ARG B  98    14315  12422  13758    228   4181  -1205       C
ATOM   1571  NH1 ARG B  98      54.538   2.598  69.014  1.00106.29           N
ANISOU 1571  NH1 ARG B  98    14156  12737  13492    190   3799  -1119       N
ATOM   1572  NH2 ARG B  98      54.786   0.623  67.904  1.00108.12           N
ANISOU 1572  NH2 ARG B  98    14816  12373  13891     83   4604  -1485       N
ATOM   1573  C   ARG B  98      49.808   1.402  72.882  1.00 79.40           C
ANISOU 1573  C   ARG B  98    10523   9534  10111    -33   2774   -952       C
ATOM   1574  O   ARG B  98      49.357   1.468  71.720  1.00 80.20           O
ANISOU 1574  O   ARG B  98    10855   9648   9966   -283   2799  -1217       O
ATOM   1575  N   ASN B  99      49.411   0.520  73.800  1.00 77.08           N
ANISOU 1575  N   ASN B  99    10182   9091  10014     20   2839   -856       N
ATOM   1576  CA  ASN B  99      48.534  -0.645  73.518  1.00 80.29           C
ANISOU 1576  CA  ASN B  99    10817   9254  10432   -192   3031  -1068       C
ATOM   1577  CB  ASN B  99      48.858  -1.827  74.435  1.00 83.28           C
ANISOU 1577  CB  ASN B  99    11146   9326  11169     -9   3298   -882       C
ATOM   1578  CG  ASN B  99      50.181  -2.484  74.099  1.00 86.74           C
ANISOU 1578  CG  ASN B  99    11616   9447  11892    207   3726   -808       C
ATOM   1579  OD1 ASN B  99      50.798  -2.169  73.082  1.00 85.05           O
ANISOU 1579  OD1 ASN B  99    11506   9216  11590    182   3873   -955       O
ATOM   1580  ND2 ASN B  99      50.628  -3.390  74.954  1.00 91.21           N
ANISOU 1580  ND2 ASN B  99    12081   9759  12812    427   3938   -560       N
ATOM   1581  C   ASN B  99      47.045  -0.273  73.600  1.00 76.38           C
ANISOU 1581  C   ASN B  99    10333   8992   9696   -451   2692  -1191       C
ATOM   1582  O   ASN B  99      46.262  -0.925  72.900  1.00 78.95           O
ANISOU 1582  O   ASN B  99    10883   9207   9907   -732   2786  -1445       O
ATOM   1583  N   GLU B 100      46.645   0.720  74.399  1.00 71.03           N
ANISOU 1583  N   GLU B 100     9422   8618   8947   -378   2330  -1028       N
ATOM   1584  CA  GLU B 100      45.207   0.969  74.696  1.00 67.14           C
ANISOU 1584  CA  GLU B 100     8880   8317   8313   -574   2051  -1096       C
ATOM   1585  CB  GLU B 100      44.899   0.566  76.144  1.00 66.87           C
ANISOU 1585  CB  GLU B 100     8681   8259   8467   -450   2027   -893       C
ATOM   1586  CG  GLU B 100      44.997  -0.943  76.350  1.00 70.58           C
ANISOU 1586  CG  GLU B 100     9288   8368   9160   -462   2372   -899       C
ATOM   1587  CD  GLU B 100      44.015  -1.584  77.307  1.00 71.20           C
ANISOU 1587  CD  GLU B 100     9316   8411   9325   -544   2347   -839       C
ATOM   1588  OE1 GLU B 100      44.490  -2.057  78.347  1.00 73.40           O
ANISOU 1588  OE1 GLU B 100     9500   8578   9810   -349   2452   -591       O
ATOM   1589  OE2 GLU B 100      42.796  -1.636  76.992  1.00 70.10           O
ANISOU 1589  OE2 GLU B 100     9225   8360   9049   -813   2226  -1023       O
ATOM   1590  C   GLU B 100      44.813   2.412  74.369  1.00 61.66           C
ANISOU 1590  C   GLU B 100     8076   7963   7387   -620   1693  -1102       C
ATOM   1591  O   GLU B 100      43.820   2.594  73.645  1.00 58.11           O
ANISOU 1591  O   GLU B 100     7699   7635   6744   -870   1537  -1267       O
ATOM   1592  N   VAL B 101      45.540   3.398  74.903  1.00 58.50           N
ANISOU 1592  N   VAL B 101     7501   7710   7014   -399   1564   -914       N
ATOM   1593  CA  VAL B 101      45.144   4.839  74.865  1.00 55.50           C
ANISOU 1593  CA  VAL B 101     6990   7624   6473   -402   1233   -878       C
ATOM   1594  CB  VAL B 101      46.013   5.686  75.809  1.00 53.89           C
ANISOU 1594  CB  VAL B 101     6599   7523   6354   -160   1150   -660       C
ATOM   1595  CG1 VAL B 101      45.557   7.140  75.822  1.00 50.71           C
ANISOU 1595  CG1 VAL B 101     6084   7365   5817   -166    854   -638       C
ATOM   1596  CG2 VAL B 101      46.057   5.106  77.213  1.00 53.85           C
ANISOU 1596  CG2 VAL B 101     6473   7463   6524    -38   1208   -495       C
ATOM   1597  C   VAL B 101      45.252   5.357  73.426  1.00 55.24           C
ANISOU 1597  C   VAL B 101     7105   7657   6226   -547   1187  -1020       C
ATOM   1598  O   VAL B 101      44.323   5.995  72.921  1.00 53.15           O
ANISOU 1598  O   VAL B 101     6828   7574   5791   -702    946  -1083       O
ATOM   1599  N   LEU B 102      46.385   5.120  72.789  1.00 54.91           N
ANISOU 1599  N   LEU B 102     7185   7480   6196   -491   1416  -1046       N
ATOM   1600  CA  LEU B 102      46.656   5.719  71.468  1.00 54.60           C
ANISOU 1600  CA  LEU B 102     7293   7521   5931   -618   1389  -1155       C
ATOM   1601  CB  LEU B 102      48.145   5.600  71.176  1.00 53.88           C
ANISOU 1601  CB  LEU B 102     7247   7286   5936   -462   1669  -1111       C
ATOM   1602  CG  LEU B 102      49.028   6.401  72.117  1.00 51.00           C
ANISOU 1602  CG  LEU B 102     6638   7012   5728   -196   1582   -866       C
ATOM   1603  CD1 LEU B 102      50.465   6.357  71.614  1.00 51.60           C
ANISOU 1603  CD1 LEU B 102     6739   6978   5886    -78   1847   -824       C
ATOM   1604  CD2 LEU B 102      48.508   7.834  72.255  1.00 48.40           C
ANISOU 1604  CD2 LEU B 102     6189   6948   5251   -214   1218   -795       C
ATOM   1605  C   LEU B 102      45.780   5.050  70.413  1.00 58.94           C
ANISOU 1605  C   LEU B 102     8077   8039   6279   -942   1422  -1395       C
ATOM   1606  O   LEU B 102      45.196   5.749  69.593  1.00 60.62           O
ANISOU 1606  O   LEU B 102     8337   8449   6243  -1124   1193  -1447       O
ATOM   1607  N   PRO B 103      45.616   3.704  70.373  1.00 61.74           N
ANISOU 1607  N   PRO B 103     8589   8152   6718  -1050   1692  -1540       N
ATOM   1608  CA  PRO B 103      44.554   3.105  69.565  1.00 63.77           C
ANISOU 1608  CA  PRO B 103     9042   8417   6770  -1411   1661  -1769       C
ATOM   1609  CB  PRO B 103      44.556   1.659  70.069  1.00 64.29           C
ANISOU 1609  CB  PRO B 103     9206   8160   7062  -1417   1990  -1851       C
ATOM   1610  CG  PRO B 103      46.011   1.415  70.321  1.00 63.98           C
ANISOU 1610  CG  PRO B 103     9164   7893   7249  -1121   2315  -1749       C
ATOM   1611  CD  PRO B 103      46.458   2.678  71.015  1.00 62.01           C
ANISOU 1611  CD  PRO B 103     8632   7882   7046   -857   2049  -1488       C
ATOM   1612  C   PRO B 103      43.204   3.814  69.770  1.00 63.12           C
ANISOU 1612  C   PRO B 103     8780   8630   6571  -1539   1240  -1709       C
ATOM   1613  O   PRO B 103      42.654   4.286  68.789  1.00 67.24           O
ANISOU 1613  O   PRO B 103     9380   9345   6823  -1777   1037  -1784       O
ATOM   1614  N   THR B 104      42.732   3.921  71.020  1.00 59.33           N
ANISOU 1614  N   THR B 104     8056   8189   6295  -1374   1123  -1555       N
ATOM   1615  CA  THR B 104      41.402   4.490  71.368  1.00 55.06           C
ANISOU 1615  CA  THR B 104     7309   7892   5717  -1464    784  -1491       C
ATOM   1616  CB  THR B 104      41.188   4.512  72.884  1.00 52.65           C
ANISOU 1616  CB  THR B 104     6770   7572   5661  -1240    770  -1330       C
ATOM   1617  OG1 THR B 104      41.431   3.225  73.448  1.00 51.44           O
ANISOU 1617  OG1 THR B 104     6708   7156   5678  -1226   1061  -1369       O
ATOM   1618  CG2 THR B 104      39.791   4.936  73.267  1.00 52.69           C
ANISOU 1618  CG2 THR B 104     6563   7787   5671  -1334    501  -1286       C
ATOM   1619  C   THR B 104      41.298   5.898  70.778  1.00 53.76           C
ANISOU 1619  C   THR B 104     7052   7991   5384  -1447    484  -1396       C
ATOM   1620  O   THR B 104      40.251   6.223  70.228  1.00 51.94           O
ANISOU 1620  O   THR B 104     6768   7958   5009  -1655    229  -1411       O
ATOM   1621  N   LEU B 105      42.361   6.696  70.889  1.00 53.63           N
ANISOU 1621  N   LEU B 105     7005   7971   5398  -1214    514  -1282       N
ATOM   1622  CA  LEU B 105      42.385   8.110  70.429  1.00 54.35           C
ANISOU 1622  CA  LEU B 105     7011   8272   5367  -1163    257  -1163       C
ATOM   1623  CB  LEU B 105      43.623   8.841  70.969  1.00 51.67           C
ANISOU 1623  CB  LEU B 105     6606   7884   5143   -879    339  -1031       C
ATOM   1624  CG  LEU B 105      43.593   9.239  72.454  1.00 49.92           C
ANISOU 1624  CG  LEU B 105     6153   7669   5144   -644    292   -889       C
ATOM   1625  CD1 LEU B 105      44.825  10.035  72.881  1.00 45.67           C
ANISOU 1625  CD1 LEU B 105     5559   7119   4675   -427    337   -764       C
ATOM   1626  CD2 LEU B 105      42.340  10.037  72.788  1.00 49.20           C
ANISOU 1626  CD2 LEU B 105     5872   7750   5069   -660     19   -821       C
ATOM   1627  C   LEU B 105      42.342   8.121  68.901  1.00 58.89           C
ANISOU 1627  C   LEU B 105     7807   8926   5641  -1434    211  -1275       C
ATOM   1628  O   LEU B 105      41.713   9.034  68.337  1.00 62.09           O
ANISOU 1628  O   LEU B 105     8140   9549   5901  -1521    -83  -1184       O
ATOM   1629  N   ALA B 106      43.002   7.160  68.253  1.00 60.78           N
ANISOU 1629  N   ALA B 106     8311   8989   5790  -1563    504  -1455       N
ATOM   1630  CA  ALA B 106      43.023   7.023  66.779  1.00 65.21           C
ANISOU 1630  CA  ALA B 106     9146   9611   6019  -1871    520  -1606       C
ATOM   1631  CB  ALA B 106      43.995   5.939  66.371  1.00 67.13           C
ANISOU 1631  CB  ALA B 106     9668   9576   6261  -1920    961  -1810       C
ATOM   1632  C   ALA B 106      41.604   6.716  66.279  1.00 68.66           C
ANISOU 1632  C   ALA B 106     9595  10223   6270  -2216    272  -1684       C
ATOM   1633  O   ALA B 106      41.158   7.372  65.313  1.00 69.11           O
ANISOU 1633  O   ALA B 106     9692  10518   6049  -2422     10  -1640       O
ATOM   1634  N   LYS B 107      40.941   5.737  66.910  1.00 72.00           N
ANISOU 1634  N   LYS B 107     9977  10537   6840  -2289    350  -1777       N
ATOM   1635  CA  LYS B 107      39.514   5.377  66.665  1.00 77.36           C
ANISOU 1635  CA  LYS B 107    10599  11384   7407  -2612    111  -1832       C
ATOM   1636  CB  LYS B 107      39.079   4.229  67.577  1.00 82.12           C
ANISOU 1636  CB  LYS B 107    11166  11788   8246  -2625    298  -1928       C
ATOM   1637  CG  LYS B 107      39.780   2.896  67.313  1.00 90.60           C
ANISOU 1637  CG  LYS B 107    12572  12525   9325  -2742    737  -2179       C
ATOM   1638  CD  LYS B 107      39.331   1.775  68.266  1.00 94.78           C
ANISOU 1638  CD  LYS B 107    13062  12834  10113  -2744    923  -2236       C
ATOM   1639  CE  LYS B 107      40.438   0.811  68.661  1.00 96.39           C
ANISOU 1639  CE  LYS B 107    13450  12636  10535  -2561   1394  -2314       C
ATOM   1640  NZ  LYS B 107      40.233   0.256  70.025  1.00 94.04           N
ANISOU 1640  NZ  LYS B 107    12977  12183  10569  -2361   1492  -2192       N
ATOM   1641  C   LYS B 107      38.623   6.617  66.841  1.00 75.15           C
ANISOU 1641  C   LYS B 107     9992  11414   7145  -2534   -321  -1581       C
ATOM   1642  O   LYS B 107      37.742   6.817  66.002  1.00 78.05           O
ANISOU 1642  O   LYS B 107    10345  12025   7283  -2829   -604  -1564       O
ATOM   1643  N   ILE B 108      38.879   7.450  67.853  1.00 71.73           N
ANISOU 1643  N   ILE B 108     9312  10971   6968  -2160   -364  -1386       N
ATOM   1644  CA  ILE B 108      38.094   8.687  68.130  1.00 70.76           C
ANISOU 1644  CA  ILE B 108     8875  11080   6928  -2031   -709  -1146       C
ATOM   1645  CB  ILE B 108      38.408   9.253  69.526  1.00 66.24           C
ANISOU 1645  CB  ILE B 108     8085  10411   6672  -1644   -634  -1016       C
ATOM   1646  CG1 ILE B 108      37.979   8.275  70.622  1.00 65.84           C
ANISOU 1646  CG1 ILE B 108     7951  10231   6830  -1621   -471  -1091       C
ATOM   1647  CG2 ILE B 108      37.787  10.630  69.723  1.00 63.94           C
ANISOU 1647  CG2 ILE B 108     7517  10300   6477  -1487   -918   -790       C
ATOM   1648  CD1 ILE B 108      38.570   8.610  71.962  1.00 62.91           C
ANISOU 1648  CD1 ILE B 108     7460   9742   6699  -1287   -332   -999       C
ATOM   1649  C   ILE B 108      38.344   9.715  67.028  1.00 74.60           C
ANISOU 1649  C   ILE B 108     9426  11740   7179  -2085   -916  -1029       C
ATOM   1650  O   ILE B 108      37.370  10.374  66.672  1.00 74.76           O
ANISOU 1650  O   ILE B 108     9257  11993   7153  -2172  -1244   -868       O
ATOM   1651  N   GLU B 109      39.574   9.861  66.520  1.00 80.96           N
ANISOU 1651  N   GLU B 109    10464  12440   7855  -2033   -732  -1082       N
ATOM   1652  CA  GLU B 109      39.859  10.836  65.431  1.00 83.46           C
ANISOU 1652  CA  GLU B 109    10869  12918   7923  -2104   -910   -961       C
ATOM   1653  CB  GLU B 109      41.297  10.803  64.913  1.00 83.77           C
ANISOU 1653  CB  GLU B 109    11182  12811   7834  -2065   -627  -1056       C
ATOM   1654  CG  GLU B 109      41.605  12.022  64.056  1.00 85.90           C
ANISOU 1654  CG  GLU B 109    11488  13238   7912  -2069   -816   -874       C
ATOM   1655  CD  GLU B 109      42.990  12.630  64.187  1.00 85.10           C
ANISOU 1655  CD  GLU B 109    11449  12999   7883  -1829   -606   -828       C
ATOM   1656  OE1 GLU B 109      43.330  13.168  65.272  1.00 85.78           O
ANISOU 1656  OE1 GLU B 109    11332  12990   8270  -1515   -575   -722       O
ATOM   1657  OE2 GLU B 109      43.720  12.578  63.196  1.00 87.51           O
ANISOU 1657  OE2 GLU B 109    12010  13305   7934  -1980   -471   -901       O
ATOM   1658  C   GLU B 109      38.894  10.583  64.274  1.00 87.09           C
ANISOU 1658  C   GLU B 109    11411  13616   8060  -2515  -1165   -982       C
ATOM   1659  O   GLU B 109      38.587  11.549  63.582  1.00 91.68           O
ANISOU 1659  O   GLU B 109    11928  14412   8492  -2567  -1456   -777       O
ATOM   1660  N   ASN B 110      38.385   9.358  64.116  1.00 90.46           N
ANISOU 1660  N   ASN B 110    11961  14015   8395  -2805  -1076  -1200       N
ATOM   1661  CA  ASN B 110      37.594   8.954  62.922  1.00 96.81           C
ANISOU 1661  CA  ASN B 110    12910  15050   8823  -3284  -1289  -1273       C
ATOM   1662  CB  ASN B 110      37.632   7.436  62.759  1.00100.77           C
ANISOU 1662  CB  ASN B 110    13694  15373   9219  -3583   -991  -1620       C
ATOM   1663  CG  ASN B 110      39.056   6.923  62.630  1.00101.59           C
ANISOU 1663  CG  ASN B 110    14128  15169   9303  -3483   -525  -1831       C
ATOM   1664  OD1 ASN B 110      40.006   7.697  62.481  1.00 99.18           O
ANISOU 1664  OD1 ASN B 110    13858  14832   8991  -3258   -454  -1728       O
ATOM   1665  ND2 ASN B 110      39.225   5.611  62.683  1.00102.43           N
ANISOU 1665  ND2 ASN B 110    14466  15029   9422  -3647   -185  -2119       N
ATOM   1666  C   ASN B 110      36.209   9.626  62.949  1.00 96.27           C
ANISOU 1666  C   ASN B 110    12478  15290   8808  -3342  -1752  -1007       C
ATOM   1667  O   ASN B 110      35.304   9.180  63.696  1.00 91.40           O
ANISOU 1667  O   ASN B 110    11625  14683   8416  -3344  -1810  -1010       O
ATOM   1668  N   GLU B 111      36.096  10.693  62.148  1.00 98.50           N
ANISOU 1668  N   GLU B 111    12711  15808   8906  -3375  -2055   -761       N
ATOM   1669  CA  GLU B 111      34.835  11.322  61.672  1.00103.73           C
ANISOU 1669  CA  GLU B 111    13088  16823   9502  -3535  -2537   -473       C
ATOM   1670  CB  GLU B 111      35.120  12.759  61.205  1.00104.06           C
ANISOU 1670  CB  GLU B 111    13046  16984   9507  -3342  -2757   -142       C
ATOM   1671  CG  GLU B 111      34.421  13.191  59.890  1.00108.68           C
ANISOU 1671  CG  GLU B 111    13628  17950   9714  -3703  -3192     93       C
ATOM   1672  CD  GLU B 111      32.889  13.237  59.833  1.00111.00           C
ANISOU 1672  CD  GLU B 111    13536  18554  10084  -3874  -3619    329       C
ATOM   1673  OE1 GLU B 111      32.330  14.362  59.894  1.00110.05           O
ANISOU 1673  OE1 GLU B 111    13067  18573  10173  -3649  -3918    727       O
ATOM   1674  OE2 GLU B 111      32.246  12.165  59.657  1.00109.46           O
ANISOU 1674  OE2 GLU B 111    13386  18467   9736  -4251  -3657    132       O
ATOM   1675  C   GLU B 111      34.226  10.401  60.591  1.00107.43           C
ANISOU 1675  C   GLU B 111    13766  17511   9540  -4118  -2682   -633       C
ATOM   1676  O   GLU B 111      34.744  10.383  59.443  1.00103.35           O
ANISOU 1676  O   GLU B 111    13590  17087   8589  -4404  -2684   -705       O
ATOM   1677  N   PHE B 133      41.163  35.972  65.318  1.00 94.82           N
ANISOU 1677  N   PHE B 133    11128  12249  12648   1156  -1941   3407       N
ATOM   1678  CA  PHE B 133      40.201  37.074  65.035  1.00100.87           C
ANISOU 1678  CA  PHE B 133    11702  12806  13817   1404  -2032   3843       C
ATOM   1679  CB  PHE B 133      38.867  36.785  65.738  1.00103.14           C
ANISOU 1679  CB  PHE B 133    11640  13103  14446   1622  -2049   3845       C
ATOM   1680  CG  PHE B 133      37.653  37.456  65.144  1.00106.89           C
ANISOU 1680  CG  PHE B 133    11815  13546  15250   1839  -2269   4368       C
ATOM   1681  CD1 PHE B 133      37.022  36.927  64.024  1.00109.41           C
ANISOU 1681  CD1 PHE B 133    11989  14259  15322   1714  -2677   4705       C
ATOM   1682  CE1 PHE B 133      35.893  37.535  63.490  1.00115.81           C
ANISOU 1682  CE1 PHE B 133    12480  15073  16447   1911  -2913   5233       C
ATOM   1683  CZ  PHE B 133      35.374  38.668  64.081  1.00118.93           C
ANISOU 1683  CZ  PHE B 133    12696  15039  17453   2272  -2701   5421       C
ATOM   1684  CD2 PHE B 133      37.110  38.583  65.739  1.00111.07           C
ANISOU 1684  CD2 PHE B 133    12194  13656  16350   2163  -2059   4523       C
ATOM   1685  CE2 PHE B 133      35.976  39.188  65.207  1.00117.19           C
ANISOU 1685  CE2 PHE B 133    12647  14394  17482   2395  -2254   5046       C
ATOM   1686  C   PHE B 133      40.883  38.406  65.400  1.00100.69           C
ANISOU 1686  C   PHE B 133    11853  12331  14071   1511  -1759   3864       C
ATOM   1687  O   PHE B 133      41.721  38.860  64.590  1.00104.31           O
ANISOU 1687  O   PHE B 133    12538  12773  14322   1366  -1797   4018       O
ATOM   1688  N   THR B 134      40.575  38.998  66.562  1.00 96.48           N
ANISOU 1688  N   THR B 134    11243  11444  13971   1726  -1472   3696       N
ATOM   1689  CA  THR B 134      41.317  40.152  67.142  1.00 93.22           C
ANISOU 1689  CA  THR B 134    11040  10579  13800   1771  -1148   3584       C
ATOM   1690  CB  THR B 134      40.429  41.017  68.042  1.00 96.47           C
ANISOU 1690  CB  THR B 134    11290  10575  14790   2082   -896   3603       C
ATOM   1691  OG1 THR B 134      39.108  41.018  67.500  1.00100.70           O
ANISOU 1691  OG1 THR B 134    11491  11203  15567   2307  -1123   4016       O
ATOM   1692  CG2 THR B 134      40.933  42.437  68.194  1.00 99.68           C
ANISOU 1692  CG2 THR B 134    11896  10475  15500   2153   -626   3674       C
ATOM   1693  C   THR B 134      42.487  39.638  67.986  1.00 85.50           C
ANISOU 1693  C   THR B 134    10285   9638  12562   1548   -935   3074       C
ATOM   1694  O   THR B 134      42.422  38.509  68.463  1.00 78.84           O
ANISOU 1694  O   THR B 134     9371   9065  11519   1469   -967   2799       O
ATOM   1695  N   ARG B 135      43.504  40.463  68.193  1.00 84.63           N
ANISOU 1695  N   ARG B 135    10421   9254  12477   1449   -725   2972       N
ATOM   1696  CA  ARG B 135      44.568  40.223  69.194  1.00 81.18           C
ANISOU 1696  CA  ARG B 135    10164   8789  11891   1255   -495   2510       C
ATOM   1697  CB  ARG B 135      45.625  41.324  69.118  1.00 83.72           C
ANISOU 1697  CB  ARG B 135    10743   8806  12258   1126   -316   2513       C
ATOM   1698  CG  ARG B 135      46.545  41.296  67.906  1.00 83.61           C
ANISOU 1698  CG  ARG B 135    10876   8972  11919    925   -474   2721       C
ATOM   1699  CD  ARG B 135      47.580  42.401  68.048  1.00 85.63           C
ANISOU 1699  CD  ARG B 135    11373   8898  12263    783   -253   2675       C
ATOM   1700  NE  ARG B 135      48.502  42.481  66.923  1.00 86.21           N
ANISOU 1700  NE  ARG B 135    11594   9111  12051    583   -357   2875       N
ATOM   1701  CZ  ARG B 135      49.766  42.907  66.983  1.00 85.26           C
ANISOU 1701  CZ  ARG B 135    11668   8904  11823    344   -207   2749       C
ATOM   1702  NH1 ARG B 135      50.496  42.916  65.883  1.00 85.92           N
ANISOU 1702  NH1 ARG B 135    11862   9137  11645    177   -298   2957       N
ATOM   1703  NH2 ARG B 135      50.312  43.294  68.121  1.00 84.53           N
ANISOU 1703  NH2 ARG B 135    11656   8599  11860    244     30   2414       N
ATOM   1704  C   ARG B 135      43.955  40.211  70.602  1.00 80.65           C
ANISOU 1704  C   ARG B 135    10001   8547  12095   1387   -259   2204       C
ATOM   1705  O   ARG B 135      44.562  39.614  71.501  1.00 77.54           O
ANISOU 1705  O   ARG B 135     9680   8263  11516   1229   -145   1824       O
ATOM   1706  N   GLN B 136      42.869  40.955  70.827  1.00 84.81           N
ANISOU 1706  N   GLN B 136    10385   8775  13062   1660   -154   2369       N
ATOM   1707  CA  GLN B 136      42.112  40.923  72.112  1.00 82.95           C
ANISOU 1707  CA  GLN B 136    10036   8377  13103   1806     95   2096       C
ATOM   1708  CB  GLN B 136      40.965  41.939  72.119  1.00 89.05           C
ANISOU 1708  CB  GLN B 136    10646   8761  14428   2138    237   2365       C
ATOM   1709  CG  GLN B 136      41.236  43.186  72.961  1.00 92.81           C
ANISOU 1709  CG  GLN B 136    11331   8693  15239   2175    658   2173       C
ATOM   1710  CD  GLN B 136      39.974  43.948  73.315  1.00 99.33           C
ANISOU 1710  CD  GLN B 136    11957   9131  16651   2532    894   2326       C
ATOM   1711  OE1 GLN B 136      38.894  43.698  72.772  1.00 99.78           O
ANISOU 1711  OE1 GLN B 136    11689   9315  16908   2776    702   2672       O
ATOM   1712  NE2 GLN B 136      40.104  44.891  74.244  1.00102.46           N
ANISOU 1712  NE2 GLN B 136    12545   9046  17338   2555   1328   2064       N
ATOM   1713  C   GLN B 136      41.630  39.486  72.327  1.00 77.02           C
ANISOU 1713  C   GLN B 136     9091   8054  12119   1778    -79   1964       C
ATOM   1714  O   GLN B 136      41.786  38.978  73.438  1.00 74.29           O
ANISOU 1714  O   GLN B 136     8780   7753  11692   1695     89   1588       O
ATOM   1715  N   THR B 137      41.106  38.866  71.270  1.00 75.23           N
ANISOU 1715  N   THR B 137     8686   8132  11763   1814   -408   2271       N
ATOM   1716  CA  THR B 137      40.515  37.501  71.230  1.00 70.96           C
ANISOU 1716  CA  THR B 137     7948   7998  11016   1781   -612   2214       C
ATOM   1717  CB  THR B 137      39.899  37.241  69.849  1.00 72.94           C
ANISOU 1717  CB  THR B 137     8033   8500  11177   1810   -979   2642       C
ATOM   1718  OG1 THR B 137      39.061  38.349  69.509  1.00 77.01           O
ANISOU 1718  OG1 THR B 137     8392   8742  12125   2068   -978   3021       O
ATOM   1719  CG2 THR B 137      39.134  35.943  69.766  1.00 71.73           C
ANISOU 1719  CG2 THR B 137     7663   8727  10862   1769  -1184   2608       C
ATOM   1720  C   THR B 137      41.588  36.452  71.525  1.00 64.77           C
ANISOU 1720  C   THR B 137     7335   7484   9788   1508   -624   1879       C
ATOM   1721  O   THR B 137      41.344  35.545  72.346  1.00 62.79           O
ANISOU 1721  O   THR B 137     7006   7387   9465   1479   -568   1617       O
ATOM   1722  N   PHE B 138      42.737  36.562  70.867  1.00 62.69           N
ANISOU 1722  N   PHE B 138     7287   7277   9255   1320   -684   1908       N
ATOM   1723  CA  PHE B 138      43.873  35.621  71.035  1.00 58.05           C
ANISOU 1723  CA  PHE B 138     6844   6932   8279   1075   -685   1639       C
ATOM   1724  CB  PHE B 138      44.976  35.890  70.015  1.00 57.36           C
ANISOU 1724  CB  PHE B 138     6949   6895   7949    903   -762   1774       C
ATOM   1725  CG  PHE B 138      46.136  34.939  70.097  1.00 54.36           C
ANISOU 1725  CG  PHE B 138     6679   6755   7220    680   -746   1542       C
ATOM   1726  CD1 PHE B 138      45.934  33.580  70.268  1.00 52.73           C
ANISOU 1726  CD1 PHE B 138     6378   6831   6824    637   -821   1392       C
ATOM   1727  CE1 PHE B 138      47.009  32.711  70.372  1.00 51.04           C
ANISOU 1727  CE1 PHE B 138     6247   6803   6343    464   -777   1202       C
ATOM   1728  CZ  PHE B 138      48.288  33.188  70.267  1.00 50.54           C
ANISOU 1728  CZ  PHE B 138     6334   6679   6190    323   -676   1170       C
ATOM   1729  CD2 PHE B 138      47.432  35.404  70.001  1.00 54.52           C
ANISOU 1729  CD2 PHE B 138     6880   6704   7128    515   -642   1488       C
ATOM   1730  CE2 PHE B 138      48.499  34.533  70.081  1.00 52.46           C
ANISOU 1730  CE2 PHE B 138     6675   6662   6594    335   -614   1306       C
ATOM   1731  C   PHE B 138      44.402  35.698  72.469  1.00 56.20           C
ANISOU 1731  C   PHE B 138     6697   6560   8095   1016   -419   1269       C
ATOM   1732  O   PHE B 138      44.645  34.648  73.060  1.00 54.21           O
ANISOU 1732  O   PHE B 138     6420   6526   7648    919   -414   1037       O
ATOM   1733  N   LEU B 139      44.562  36.892  73.031  1.00 58.45           N
ANISOU 1733  N   LEU B 139     7090   6491   8628   1056   -200   1216       N
ATOM   1734  CA  LEU B 139      45.031  37.027  74.442  1.00 58.62           C
ANISOU 1734  CA  LEU B 139     7219   6389   8665    953     53    849       C
ATOM   1735  CB  LEU B 139      45.106  38.497  74.850  1.00 62.53           C
ANISOU 1735  CB  LEU B 139     7862   6440   9454    987    305    821       C
ATOM   1736  CG  LEU B 139      45.595  38.742  76.275  1.00 63.40           C
ANISOU 1736  CG  LEU B 139     8123   6418   9546    827    571    431       C
ATOM   1737  CD1 LEU B 139      46.862  37.964  76.590  1.00 60.45           C
ANISOU 1737  CD1 LEU B 139     7837   6350   8781    539    487    240       C
ATOM   1738  CD2 LEU B 139      45.836  40.229  76.478  1.00 68.48           C
ANISOU 1738  CD2 LEU B 139     8965   6605  10446    805    822    404       C
ATOM   1739  C   LEU B 139      44.072  36.284  75.368  1.00 57.42           C
ANISOU 1739  C   LEU B 139     6902   6329   8583   1057    115    677       C
ATOM   1740  O   LEU B 139      44.543  35.601  76.295  1.00 52.75           O
ANISOU 1740  O   LEU B 139     6356   5887   7798    910    184    399       O
ATOM   1741  N   GLN B 140      42.772  36.456  75.121  1.00 59.73           N
ANISOU 1741  N   GLN B 140     6997   6536   9159   1300     92    864       N
ATOM   1742  CA  GLN B 140      41.729  35.789  75.908  1.00 60.29           C
ANISOU 1742  CA  GLN B 140     6877   6691   9338   1414    159    739       C
ATOM   1743  CB  GLN B 140      40.385  36.298  75.429  1.00 63.69           C
ANISOU 1743  CB  GLN B 140     7068   6975  10154   1696    133   1030       C
ATOM   1744  CG  GLN B 140      39.240  35.913  76.337  1.00 64.46           C
ANISOU 1744  CG  GLN B 140     6956   7068  10466   1840    285    905       C
ATOM   1745  CD  GLN B 140      37.982  35.910  75.525  1.00 66.38           C
ANISOU 1745  CD  GLN B 140     6879   7364  10978   2070    105   1269       C
ATOM   1746  OE1 GLN B 140      36.985  36.542  75.856  1.00 69.13           O
ANISOU 1746  OE1 GLN B 140     7042   7475  11750   2310    283   1361       O
ATOM   1747  NE2 GLN B 140      38.057  35.204  74.415  1.00 65.40           N
ANISOU 1747  NE2 GLN B 140     6687   7559  10603   1984   -248   1488       N
ATOM   1748  C   GLN B 140      41.924  34.278  75.756  1.00 58.22           C
ANISOU 1748  C   GLN B 140     6547   6844   8729   1282    -47    672       C
ATOM   1749  O   GLN B 140      41.950  33.585  76.788  1.00 58.68           O
ANISOU 1749  O   GLN B 140     6605   7004   8684   1208     61    410       O
ATOM   1750  N   PHE B 141      42.072  33.782  74.526  1.00 57.43           N
ANISOU 1750  N   PHE B 141     6410   6964   8447   1240   -319    897       N
ATOM   1751  CA  PHE B 141      42.307  32.340  74.260  1.00 56.38           C
ANISOU 1751  CA  PHE B 141     6243   7188   7990   1104   -488    830       C
ATOM   1752  CB  PHE B 141      42.662  32.122  72.789  1.00 58.45           C
ANISOU 1752  CB  PHE B 141     6547   7619   8042   1023   -733   1069       C
ATOM   1753  CG  PHE B 141      42.940  30.693  72.388  1.00 56.93           C
ANISOU 1753  CG  PHE B 141     6356   7747   7527    873   -868    994       C
ATOM   1754  CD1 PHE B 141      42.020  29.692  72.626  1.00 56.97           C
ANISOU 1754  CD1 PHE B 141     6193   7920   7531    899   -934    942       C
ATOM   1755  CE1 PHE B 141      42.264  28.381  72.225  1.00 55.31           C
ANISOU 1755  CE1 PHE B 141     6009   7963   7043    752  -1031    866       C
ATOM   1756  CZ  PHE B 141      43.417  28.053  71.562  1.00 53.26           C
ANISOU 1756  CZ  PHE B 141     5930   7792   6514    598  -1049    845       C
ATOM   1757  CD2 PHE B 141      44.101  30.347  71.721  1.00 57.36           C
ANISOU 1757  CD2 PHE B 141     6578   7920   7296    703   -909    982       C
ATOM   1758  CE2 PHE B 141      44.335  29.036  71.314  1.00 55.63           C
ANISOU 1758  CE2 PHE B 141     6372   7951   6811    577   -989    907       C
ATOM   1759  C   PHE B 141      43.429  31.820  75.175  1.00 53.95           C
ANISOU 1759  C   PHE B 141     6088   6952   7458    924   -360    533       C
ATOM   1760  O   PHE B 141      43.200  30.838  75.869  1.00 52.65           O
ANISOU 1760  O   PHE B 141     5855   6942   7206    892   -335    372       O
ATOM   1761  N   LEU B 142      44.583  32.487  75.199  1.00 53.33           N
ANISOU 1761  N   LEU B 142     6196   6765   7302    804   -284    485       N
ATOM   1762  CA  LEU B 142      45.750  32.089  76.025  1.00 53.55           C
ANISOU 1762  CA  LEU B 142     6342   6881   7121    613   -193    253       C
ATOM   1763  CB  LEU B 142      46.947  33.001  75.727  1.00 54.08           C
ANISOU 1763  CB  LEU B 142     6583   6825   7140    478   -149    278       C
ATOM   1764  CG  LEU B 142      47.512  32.914  74.308  1.00 52.83           C
ANISOU 1764  CG  LEU B 142     6462   6770   6841    433   -306    497       C
ATOM   1765  CD1 LEU B 142      48.433  34.087  74.016  1.00 54.32           C
ANISOU 1765  CD1 LEU B 142     6809   6765   7063    328   -232    555       C
ATOM   1766  CD2 LEU B 142      48.221  31.594  74.085  1.00 48.95           C
ANISOU 1766  CD2 LEU B 142     5943   6576   6076    320   -387    443       C
ATOM   1767  C   LEU B 142      45.382  32.153  77.513  1.00 55.82           C
ANISOU 1767  C   LEU B 142     6626   7082   7499    613      0      9       C
ATOM   1768  O   LEU B 142      45.784  31.244  78.259  1.00 59.23           O
ANISOU 1768  O   LEU B 142     7054   7703   7747    503     11   -147       O
ATOM   1769  N   MET B 143      44.667  33.183  77.951  1.00 57.61           N
ANISOU 1769  N   MET B 143     6864   7028   7998    727    168    -18       N
ATOM   1770  CA  MET B 143      44.240  33.305  79.368  1.00 59.53           C
ANISOU 1770  CA  MET B 143     7129   7170   8318    715    401   -273       C
ATOM   1771  CB  MET B 143      43.473  34.611  79.580  1.00 66.02           C
ANISOU 1771  CB  MET B 143     7976   7611   9496    869    624   -271       C
ATOM   1772  CG  MET B 143      44.363  35.820  79.692  1.00 68.53           C
ANISOU 1772  CG  MET B 143     8526   7664   9845    737    763   -343       C
ATOM   1773  SD  MET B 143      43.378  37.273  80.070  1.00 77.06           S
ANISOU 1773  SD  MET B 143     9647   8241  11391    937   1099   -371       S
ATOM   1774  CE  MET B 143      44.619  38.562  79.925  1.00 77.94           C
ANISOU 1774  CE  MET B 143    10056   8068  11489    730   1206   -421       C
ATOM   1775  C   MET B 143      43.334  32.118  79.731  1.00 58.14           C
ANISOU 1775  C   MET B 143     6770   7205   8113    794    358   -306       C
ATOM   1776  O   MET B 143      43.394  31.615  80.888  1.00 55.88           O
ANISOU 1776  O   MET B 143     6517   7006   7706    691    475   -524       O
ATOM   1777  N   ASP B 144      42.485  31.706  78.789  1.00 56.67           N
ANISOU 1777  N   ASP B 144     6399   7104   8029    951    193    -89       N
ATOM   1778  CA  ASP B 144      41.610  30.533  78.973  1.00 55.68           C
ANISOU 1778  CA  ASP B 144     6087   7188   7877   1002    128    -98       C
ATOM   1779  CB  ASP B 144      40.643  30.382  77.800  1.00 57.64           C
ANISOU 1779  CB  ASP B 144     6133   7498   8267   1151    -70    173       C
ATOM   1780  CG  ASP B 144      39.477  31.355  77.784  1.00 60.92           C
ANISOU 1780  CG  ASP B 144     6388   7679   9077   1378     31    305       C
ATOM   1781  OD1 ASP B 144      39.365  32.182  78.728  1.00 62.35           O
ANISOU 1781  OD1 ASP B 144     6637   7605   9448   1433    310    150       O
ATOM   1782  OD2 ASP B 144      38.679  31.264  76.831  1.00 60.52           O
ANISOU 1782  OD2 ASP B 144     6143   7707   9144   1488   -162    567       O
ATOM   1783  C   ASP B 144      42.515  29.317  79.176  1.00 53.75           C
ANISOU 1783  C   ASP B 144     5911   7211   7299    819     34   -199       C
ATOM   1784  O   ASP B 144      42.421  28.680  80.227  1.00 52.64           O
ANISOU 1784  O   ASP B 144     5766   7156   7078    757    137   -369       O
ATOM   1785  N   LEU B 145      43.419  29.068  78.231  1.00 53.44           N
ANISOU 1785  N   LEU B 145     5942   7280   7081    734   -128    -90       N
ATOM   1786  CA  LEU B 145      44.370  27.930  78.277  1.00 53.92           C
ANISOU 1786  CA  LEU B 145     6052   7566   6869    587   -199   -149       C
ATOM   1787  CB  LEU B 145      45.273  27.973  77.042  1.00 54.20           C
ANISOU 1787  CB  LEU B 145     6164   7655   6774    525   -331     -7       C
ATOM   1788  CG  LEU B 145      44.552  27.625  75.739  1.00 57.80           C
ANISOU 1788  CG  LEU B 145     6539   8189   7232    591   -501    176       C
ATOM   1789  CD1 LEU B 145      45.493  27.675  74.539  1.00 58.84           C
ANISOU 1789  CD1 LEU B 145     6781   8378   7195    500   -595    297       C
ATOM   1790  CD2 LEU B 145      43.881  26.262  75.834  1.00 58.12           C
ANISOU 1790  CD2 LEU B 145     6469   8408   7205    586   -553    129       C
ATOM   1791  C   LEU B 145      45.175  27.941  79.587  1.00 51.80           C
ANISOU 1791  C   LEU B 145     5882   7306   6491    452    -61   -341       C
ATOM   1792  O   LEU B 145      45.281  26.876  80.218  1.00 51.14           O
ANISOU 1792  O   LEU B 145     5763   7388   6278    394    -59   -414       O
ATOM   1793  N   TYR B 146      45.730  29.084  79.971  1.00 50.95           N
ANISOU 1793  N   TYR B 146     5902   7034   6423    385     41   -408       N
ATOM   1794  CA  TYR B 146      46.504  29.245  81.228  1.00 52.82           C
ANISOU 1794  CA  TYR B 146     6249   7292   6527    204    154   -592       C
ATOM   1795  CB  TYR B 146      46.820  30.718  81.516  1.00 56.57           C
ANISOU 1795  CB  TYR B 146     6879   7516   7098    131    292   -678       C
ATOM   1796  CG  TYR B 146      47.504  30.898  82.850  1.00 58.59           C
ANISOU 1796  CG  TYR B 146     7262   7815   7185   -102    402   -887       C
ATOM   1797  CD1 TYR B 146      48.754  30.327  83.069  1.00 57.35           C
ANISOU 1797  CD1 TYR B 146     7111   7891   6787   -295    281   -868       C
ATOM   1798  CE1 TYR B 146      49.408  30.462  84.279  1.00 58.21           C
ANISOU 1798  CE1 TYR B 146     7319   8088   6708   -543    335  -1024       C
ATOM   1799  CZ  TYR B 146      48.790  31.133  85.323  1.00 60.58           C
ANISOU 1799  CZ  TYR B 146     7753   8235   7028   -618    541  -1245       C
ATOM   1800  OH  TYR B 146      49.442  31.231  86.523  1.00 60.10           O
ANISOU 1800  OH  TYR B 146     7812   8296   6726   -911    579  -1404       O
ATOM   1801  CE2 TYR B 146      47.527  31.680  85.134  1.00 60.89           C
ANISOU 1801  CE2 TYR B 146     7795   8011   7329   -406    711  -1293       C
ATOM   1802  CD2 TYR B 146      46.892  31.557  83.908  1.00 59.04           C
ANISOU 1802  CD2 TYR B 146     7420   7701   7311   -141    626  -1095       C
ATOM   1803  C   TYR B 146      45.699  28.703  82.419  1.00 53.47           C
ANISOU 1803  C   TYR B 146     6288   7426   6600    210    272   -740       C
ATOM   1804  O   TYR B 146      46.248  27.949  83.243  1.00 52.71           O
ANISOU 1804  O   TYR B 146     6208   7513   6303     72    262   -811       O
ATOM   1805  N   ASN B 147      44.422  29.102  82.497  1.00 53.31           N
ANISOU 1805  N   ASN B 147     6201   7247   6807    370    388   -763       N
ATOM   1806  CA  ASN B 147      43.527  28.843  83.637  1.00 50.99           C
ANISOU 1806  CA  ASN B 147     5873   6948   6551    385    565   -919       C
ATOM   1807  CB  ASN B 147      42.416  29.877  83.624  1.00 55.48           C
ANISOU 1807  CB  ASN B 147     6401   7237   7442    559    752   -942       C
ATOM   1808  CG  ASN B 147      42.864  31.184  84.263  1.00 59.08           C
ANISOU 1808  CG  ASN B 147     7068   7440   7937    457    970  -1114       C
ATOM   1809  OD1 ASN B 147      42.974  31.285  85.494  1.00 58.18           O
ANISOU 1809  OD1 ASN B 147     7087   7319   7697    298   1161  -1345       O
ATOM   1810  ND2 ASN B 147      43.070  32.202  83.439  1.00 59.32           N
ANISOU 1810  ND2 ASN B 147     7145   7252   8141    530    957  -1006       N
ATOM   1811  C   ASN B 147      43.107  27.374  83.612  1.00 48.42           C
ANISOU 1811  C   ASN B 147     5402   6861   6135    415    455   -856       C
ATOM   1812  O   ASN B 147      43.145  26.732  84.663  1.00 47.90           O
ANISOU 1812  O   ASN B 147     5362   6917   5918    308    530   -968       O
ATOM   1813  N   ILE B 148      42.805  26.808  82.450  1.00 48.58           N
ANISOU 1813  N   ILE B 148     5293   6954   6210    523    278   -679       N
ATOM   1814  CA  ILE B 148      42.432  25.364  82.350  1.00 47.48           C
ANISOU 1814  CA  ILE B 148     5037   7016   5985    524    184   -632       C
ATOM   1815  CB  ILE B 148      41.957  24.979  80.930  1.00 49.26           C
ANISOU 1815  CB  ILE B 148     5144   7288   6283    618      0   -454       C
ATOM   1816  CG1 ILE B 148      40.567  25.561  80.658  1.00 52.59           C
ANISOU 1816  CG1 ILE B 148     5403   7599   6980    778     27   -388       C
ATOM   1817  CG2 ILE B 148      41.927  23.474  80.738  1.00 49.21           C
ANISOU 1817  CG2 ILE B 148     5083   7471   6143    561    -89   -431       C
ATOM   1818  CD1 ILE B 148      40.314  25.916  79.215  1.00 53.93           C
ANISOU 1818  CD1 ILE B 148     5502   7755   7231    855   -164   -178       C
ATOM   1819  C   ILE B 148      43.608  24.540  82.846  1.00 42.53           C
ANISOU 1819  C   ILE B 148     4499   6555   5102    367    143   -662       C
ATOM   1820  O   ILE B 148      43.414  23.698  83.698  1.00 41.90           O
ANISOU 1820  O   ILE B 148     4397   6583   4937    314    198   -719       O
ATOM   1821  N   PHE B 149      44.802  24.819  82.359  1.00 43.50           N
ANISOU 1821  N   PHE B 149     4709   6694   5124    296     58   -607       N
ATOM   1822  CA  PHE B 149      46.011  24.038  82.718  1.00 42.48           C
ANISOU 1822  CA  PHE B 149     4617   6729   4792    167      5   -583       C
ATOM   1823  CB  PHE B 149      47.134  24.317  81.741  1.00 41.61           C
ANISOU 1823  CB  PHE B 149     4546   6624   4638    135    -92   -480       C
ATOM   1824  CG  PHE B 149      46.964  23.569  80.439  1.00 41.07           C
ANISOU 1824  CG  PHE B 149     4421   6592   4590    221   -186   -364       C
ATOM   1825  CD1 PHE B 149      47.065  22.193  80.405  1.00 40.36           C
ANISOU 1825  CD1 PHE B 149     4278   6622   4432    221   -202   -330       C
ATOM   1826  CE1 PHE B 149      46.932  21.495  79.218  1.00 42.30           C
ANISOU 1826  CE1 PHE B 149     4509   6888   4671    260   -258   -262       C
ATOM   1827  CZ  PHE B 149      46.712  22.172  78.048  1.00 44.22           C
ANISOU 1827  CZ  PHE B 149     4785   7070   4946    290   -329   -204       C
ATOM   1828  CD2 PHE B 149      46.726  24.241  79.257  1.00 42.07           C
ANISOU 1828  CD2 PHE B 149     4566   6626   4790    282   -248   -287       C
ATOM   1829  CE2 PHE B 149      46.622  23.544  78.067  1.00 45.00           C
ANISOU 1829  CE2 PHE B 149     4918   7056   5123    310   -334   -196       C
ATOM   1830  C   PHE B 149      46.378  24.291  84.177  1.00 45.23           C
ANISOU 1830  C   PHE B 149     5044   7121   5017     19    104   -705       C
ATOM   1831  O   PHE B 149      46.685  23.338  84.886  1.00 49.07           O
ANISOU 1831  O   PHE B 149     5506   7766   5369    -53     90   -685       O
ATOM   1832  N   LEU B 150      46.275  25.526  84.637  1.00 45.33           N
ANISOU 1832  N   LEU B 150     5159   6990   5072    -32    213   -828       N
ATOM   1833  CA  LEU B 150      46.491  25.850  86.056  1.00 45.18           C
ANISOU 1833  CA  LEU B 150     5252   7008   4903   -216    330   -985       C
ATOM   1834  CB  LEU B 150      46.220  27.337  86.234  1.00 47.38           C
ANISOU 1834  CB  LEU B 150     5663   7043   5296   -241    491  -1137       C
ATOM   1835  CG  LEU B 150      46.531  27.928  87.602  1.00 49.77           C
ANISOU 1835  CG  LEU B 150     6143   7347   5421   -484    639  -1345       C
ATOM   1836  CD1 LEU B 150      48.055  27.913  87.843  1.00 49.11           C
ANISOU 1836  CD1 LEU B 150     6119   7448   5093   -732    482  -1296       C
ATOM   1837  CD2 LEU B 150      45.919  29.338  87.667  1.00 50.92           C
ANISOU 1837  CD2 LEU B 150     6414   7168   5764   -448    871  -1516       C
ATOM   1838  C   LEU B 150      45.555  25.002  86.907  1.00 46.53           C
ANISOU 1838  C   LEU B 150     5373   7261   5043   -193    423  -1040       C
ATOM   1839  O   LEU B 150      46.023  24.488  87.963  1.00 46.32           O
ANISOU 1839  O   LEU B 150     5396   7407   4795   -363    425  -1065       O
ATOM   1840  N   LYS B 151      44.288  24.870  86.472  1.00 47.83           N
ANISOU 1840  N   LYS B 151     5431   7323   5416     -7    489  -1037       N
ATOM   1841  CA  LYS B 151      43.244  24.174  87.254  1.00 48.61           C
ANISOU 1841  CA  LYS B 151     5467   7474   5526     15    614  -1100       C
ATOM   1842  CB  LYS B 151      41.877  24.302  86.585  1.00 50.22           C
ANISOU 1842  CB  LYS B 151     5518   7547   6017    224    671  -1076       C
ATOM   1843  CG  LYS B 151      40.738  23.625  87.328  1.00 51.09           C
ANISOU 1843  CG  LYS B 151     5532   7704   6174    248    817  -1135       C
ATOM   1844  CD  LYS B 151      40.996  23.730  88.798  1.00 53.68           C
ANISOU 1844  CD  LYS B 151     6017   8085   6291     64    994  -1297       C
ATOM   1845  CE  LYS B 151      39.763  23.743  89.647  1.00 58.47           C
ANISOU 1845  CE  LYS B 151     6579   8640   6996     90   1257  -1428       C
ATOM   1846  NZ  LYS B 151      39.994  24.489  90.906  1.00 61.63           N
ANISOU 1846  NZ  LYS B 151     7193   8996   7226    -89   1490  -1645       N
ATOM   1847  C   LYS B 151      43.640  22.703  87.387  1.00 49.74           C
ANISOU 1847  C   LYS B 151     5550   7834   5513    -32    490   -976       C
ATOM   1848  O   LYS B 151      43.639  22.149  88.537  1.00 52.77           O
ANISOU 1848  O   LYS B 151     5979   8342   5728   -158    562  -1017       O
ATOM   1849  N   ILE B 152      43.991  22.099  86.252  1.00 45.87           N
ANISOU 1849  N   ILE B 152     4979   7377   5072     53    325   -825       N
ATOM   1850  CA  ILE B 152      44.490  20.702  86.206  1.00 45.57           C
ANISOU 1850  CA  ILE B 152     4891   7491   4930     28    229   -695       C
ATOM   1851  CB  ILE B 152      44.944  20.378  84.774  1.00 43.72           C
ANISOU 1851  CB  ILE B 152     4609   7235   4765    115     95   -575       C
ATOM   1852  CG1 ILE B 152      43.749  20.198  83.840  1.00 43.61           C
ANISOU 1852  CG1 ILE B 152     4503   7146   4918    236     79   -572       C
ATOM   1853  CG2 ILE B 152      45.885  19.181  84.772  1.00 43.27           C
ANISOU 1853  CG2 ILE B 152     4534   7296   4610     79     34   -446       C
ATOM   1854  CD1 ILE B 152      44.117  20.385  82.384  1.00 45.18           C
ANISOU 1854  CD1 ILE B 152     4704   7306   5157    288    -41   -488       C
ATOM   1855  C   ILE B 152      45.620  20.539  87.237  1.00 44.84           C
ANISOU 1855  C   ILE B 152     4875   7544   4615   -140    206   -663       C
ATOM   1856  O   ILE B 152      45.612  19.536  87.998  1.00 43.12           O
ANISOU 1856  O   ILE B 152     4638   7449   4296   -194    219   -599       O
ATOM   1857  N   ASP B 153      46.573  21.470  87.247  1.00 46.54           N
ANISOU 1857  N   ASP B 153     5166   7756   4759   -234    160   -682       N
ATOM   1858  CA  ASP B 153      47.754  21.385  88.137  1.00 52.13           C
ANISOU 1858  CA  ASP B 153     5918   8638   5248   -425     91   -621       C
ATOM   1859  CB  ASP B 153      48.739  22.528  87.850  1.00 56.36           C
ANISOU 1859  CB  ASP B 153     6519   9142   5751   -529     33   -649       C
ATOM   1860  CG  ASP B 153      49.639  22.384  86.627  1.00 60.13           C
ANISOU 1860  CG  ASP B 153     6911   9614   6321   -444    -85   -497       C
ATOM   1861  OD1 ASP B 153      49.249  21.668  85.637  1.00 63.66           O
ANISOU 1861  OD1 ASP B 153     7279  10003   6903   -265    -97   -421       O
ATOM   1862  OD2 ASP B 153      50.740  23.007  86.662  1.00 66.13           O
ANISOU 1862  OD2 ASP B 153     7690  10429   7006   -581   -155   -465       O
ATOM   1863  C   ASP B 153      47.227  21.359  89.587  1.00 54.68           C
ANISOU 1863  C   ASP B 153     6328   9043   5403   -574    204   -730       C
ATOM   1864  O   ASP B 153      47.661  20.506  90.399  1.00 53.66           O
ANISOU 1864  O   ASP B 153     6180   9103   5102   -679    147   -608       O
ATOM   1865  N   ASP B 154      46.276  22.241  89.882  1.00 55.27           N
ANISOU 1865  N   ASP B 154     6490   8970   5537   -572    378   -938       N
ATOM   1866  CA  ASP B 154      45.707  22.410  91.231  1.00 58.42           C
ANISOU 1866  CA  ASP B 154     7008   9414   5774   -729    548  -1095       C
ATOM   1867  CB  ASP B 154      44.828  23.652  91.271  1.00 61.75           C
ANISOU 1867  CB  ASP B 154     7521   9598   6340   -690    773  -1334       C
ATOM   1868  CG  ASP B 154      45.655  24.920  91.240  1.00 65.48           C
ANISOU 1868  CG  ASP B 154     8138   9982   6758   -831    770  -1441       C
ATOM   1869  OD1 ASP B 154      46.875  24.827  91.027  1.00 69.71           O
ANISOU 1869  OD1 ASP B 154     8667  10651   7168   -939    570  -1315       O
ATOM   1870  OD2 ASP B 154      45.079  25.987  91.409  1.00 71.89           O
ANISOU 1870  OD2 ASP B 154     9058  10577   7677   -828    981  -1643       O
ATOM   1871  C   ASP B 154      44.953  21.150  91.619  1.00 57.87           C
ANISOU 1871  C   ASP B 154     6852   9436   5698   -668    589  -1012       C
ATOM   1872  O   ASP B 154      44.911  20.820  92.813  1.00 60.59           O
ANISOU 1872  O   ASP B 154     7280   9923   5816   -842    655  -1034       O
ATOM   1873  N   LEU B 155      44.337  20.468  90.670  1.00 56.98           N
ANISOU 1873  N   LEU B 155     6593   9247   5809   -457    559   -923       N
ATOM   1874  CA  LEU B 155      43.478  19.325  91.063  1.00 55.62           C
ANISOU 1874  CA  LEU B 155     6348   9132   5653   -420    631   -871       C
ATOM   1875  CB  LEU B 155      42.410  19.077  89.997  1.00 54.73           C
ANISOU 1875  CB  LEU B 155     6089   8879   5824   -214    655   -874       C
ATOM   1876  CG  LEU B 155      41.184  19.985  90.111  1.00 55.45           C
ANISOU 1876  CG  LEU B 155     6155   8824   6086   -145    850  -1052       C
ATOM   1877  CD1 LEU B 155      40.372  19.975  88.840  1.00 53.98           C
ANISOU 1877  CD1 LEU B 155     5802   8525   6183     47    793  -1004       C
ATOM   1878  CD2 LEU B 155      40.307  19.572  91.269  1.00 58.53           C
ANISOU 1878  CD2 LEU B 155     6557   9269   6412   -225   1057  -1135       C
ATOM   1879  C   LEU B 155      44.393  18.136  91.339  1.00 53.45           C
ANISOU 1879  C   LEU B 155     6047   9032   5227   -485    486   -648       C
ATOM   1880  O   LEU B 155      44.055  17.346  92.230  1.00 53.53           O
ANISOU 1880  O   LEU B 155     6072   9144   5122   -563    551   -595       O
ATOM   1881  N   PHE B 156      45.542  18.071  90.672  1.00 52.61           N
ANISOU 1881  N   PHE B 156     5905   8958   5126   -460    316   -511       N
ATOM   1882  CA  PHE B 156      46.654  17.146  91.034  1.00 56.37           C
ANISOU 1882  CA  PHE B 156     6340   9602   5476   -524    181   -270       C
ATOM   1883  CB  PHE B 156      47.841  17.311  90.078  1.00 52.86           C
ANISOU 1883  CB  PHE B 156     5827   9149   5106   -462     36   -153       C
ATOM   1884  CG  PHE B 156      47.623  16.780  88.685  1.00 51.59           C
ANISOU 1884  CG  PHE B 156     5584   8838   5178   -260     37   -119       C
ATOM   1885  CD1 PHE B 156      46.519  15.989  88.371  1.00 55.71           C
ANISOU 1885  CD1 PHE B 156     6077   9266   5822   -160    125   -153       C
ATOM   1886  CE1 PHE B 156      46.308  15.534  87.076  1.00 54.42           C
ANISOU 1886  CE1 PHE B 156     5865   8980   5829    -26    118   -144       C
ATOM   1887  CZ  PHE B 156      47.237  15.807  86.095  1.00 53.46           C
ANISOU 1887  CZ  PHE B 156     5729   8826   5754     24     45    -92       C
ATOM   1888  CD2 PHE B 156      48.534  17.051  87.685  1.00 49.34           C
ANISOU 1888  CD2 PHE B 156     5258   8517   4971   -200    -44    -57       C
ATOM   1889  CE2 PHE B 156      48.353  16.554  86.403  1.00 50.87           C
ANISOU 1889  CE2 PHE B 156     5410   8586   5332    -51    -29    -41       C
ATOM   1890  C   PHE B 156      47.087  17.362  92.497  1.00 60.46           C
ANISOU 1890  C   PHE B 156     6958  10321   5693   -769    169   -252       C
ATOM   1891  O   PHE B 156      47.058  16.408  93.294  1.00 59.98           O
ANISOU 1891  O   PHE B 156     6885  10388   5514   -832    165    -99       O
ATOM   1892  N   LEU B 157      47.470  18.590  92.841  1.00 63.98           N
ANISOU 1892  N   LEU B 157     7514  10791   6005   -927    166   -402       N
ATOM   1893  CA  LEU B 157      47.932  18.982  94.194  1.00 68.34           C
ANISOU 1893  CA  LEU B 157     8198  11547   6219  -1226    147   -429       C
ATOM   1894  CB  LEU B 157      48.403  20.439  94.140  1.00 71.75           C
ANISOU 1894  CB  LEU B 157     8749  11926   6584  -1373    151   -628       C
ATOM   1895  CG  LEU B 157      49.624  20.678  93.243  1.00 72.70           C
ANISOU 1895  CG  LEU B 157     8758  12063   6801  -1333    -43   -484       C
ATOM   1896  CD1 LEU B 157      50.092  22.134  93.290  1.00 74.18           C
ANISOU 1896  CD1 LEU B 157     9083  12194   6906  -1522    -28   -684       C
ATOM   1897  CD2 LEU B 157      50.749  19.728  93.622  1.00 71.80           C
ANISOU 1897  CD2 LEU B 157     8506  12213   6559  -1411   -260   -157       C
ATOM   1898  C   LEU B 157      46.825  18.777  95.241  1.00 70.49           C
ANISOU 1898  C   LEU B 157     8585  11842   6352  -1322    346   -559       C
ATOM   1899  O   LEU B 157      47.158  18.337  96.344  1.00 72.77           O
ANISOU 1899  O   LEU B 157     8937  12357   6354  -1533    296   -445       O
ATOM   1900  N   GLU B 158      45.559  19.072  94.936  1.00 69.00           N
ANISOU 1900  N   GLU B 158     8413  11448   6356  -1182    563   -767       N
ATOM   1901  CA  GLU B 158      44.458  18.879  95.918  1.00 68.96           C
ANISOU 1901  CA  GLU B 158     8497  11457   6247  -1266    794   -897       C
ATOM   1902  CB  GLU B 158      43.129  19.449  95.438  1.00 72.54           C
ANISOU 1902  CB  GLU B 158     8919  11660   6979  -1090   1036  -1127       C
ATOM   1903  CG  GLU B 158      43.014  20.956  95.479  1.00 78.84           C
ANISOU 1903  CG  GLU B 158     9850  12299   7805  -1143   1190  -1399       C
ATOM   1904  CD  GLU B 158      41.845  21.444  94.632  1.00 84.36           C
ANISOU 1904  CD  GLU B 158    10431  12733   8888   -882   1358  -1521       C
ATOM   1905  OE1 GLU B 158      40.743  20.789  94.687  1.00 83.01           O
ANISOU 1905  OE1 GLU B 158    10143  12538   8858   -771   1489  -1511       O
ATOM   1906  OE2 GLU B 158      42.042  22.440  93.864  1.00 88.74           O
ANISOU 1906  OE2 GLU B 158    10986  13112   9616   -787   1340  -1593       O
ATOM   1907  C   GLU B 158      44.237  17.387  96.198  1.00 66.19           C
ANISOU 1907  C   GLU B 158     8052  11219   5876  -1224    752   -658       C
ATOM   1908  O   GLU B 158      43.548  17.082  97.145  1.00 71.35           O
ANISOU 1908  O   GLU B 158     8785  11941   6382  -1341    913   -707       O
ATOM   1909  N   ASN B 159      44.754  16.477  95.385  1.00 63.88           N
ANISOU 1909  N   ASN B 159     7606  10922   5744  -1062    577   -416       N
ATOM   1910  CA  ASN B 159      44.658  15.013  95.630  1.00 61.43           C
ANISOU 1910  CA  ASN B 159     7217  10681   5441  -1021    547   -166       C
ATOM   1911  CB  ASN B 159      43.668  14.318  94.689  1.00 60.78           C
ANISOU 1911  CB  ASN B 159     7014  10403   5677   -798    639   -188       C
ATOM   1912  CG  ASN B 159      42.401  15.118  94.445  1.00 62.41           C
ANISOU 1912  CG  ASN B 159     7223  10460   6028   -740    834   -472       C
ATOM   1913  OD1 ASN B 159      41.350  14.861  95.049  1.00 63.07           O
ANISOU 1913  OD1 ASN B 159     7316  10538   6107   -782   1023   -553       O
ATOM   1914  ND2 ASN B 159      42.482  16.080  93.535  1.00 58.50           N
ANISOU 1914  ND2 ASN B 159     6699   9839   5687   -634    796   -600       N
ATOM   1915  C   ASN B 159      46.081  14.469  95.526  1.00 59.08           C
ANISOU 1915  C   ASN B 159     6842  10517   5085  -1030    305    137       C
ATOM   1916  O   ASN B 159      46.285  13.485  94.819  1.00 52.87           O
ANISOU 1916  O   ASN B 159     5931   9651   4505   -854    251    327       O
ATOM   1917  N   LYS B 160      47.011  15.115  96.239  1.00 62.03           N
ANISOU 1917  N   LYS B 160     7290  11089   5190  -1245    180    174       N
ATOM   1918  CA  LYS B 160      48.468  14.814  96.241  1.00 64.19           C
ANISOU 1918  CA  LYS B 160     7455  11533   5397  -1287    -68    476       C
ATOM   1919  CB  LYS B 160      49.220  15.604  97.313  1.00 67.79           C
ANISOU 1919  CB  LYS B 160     8023  12256   5478  -1618   -190    474       C
ATOM   1920  CG  LYS B 160      48.673  15.536  98.731  1.00 73.00           C
ANISOU 1920  CG  LYS B 160     8861  13094   5780  -1887   -103    431       C
ATOM   1921  CD  LYS B 160      49.094  16.783  99.549  1.00 76.80           C
ANISOU 1921  CD  LYS B 160     9534  13747   5896  -2244   -134    228       C
ATOM   1922  CE  LYS B 160      49.242  16.570 101.047  1.00 81.33           C
ANISOU 1922  CE  LYS B 160    10257  14641   6001  -2605   -188    337       C
ATOM   1923  NZ  LYS B 160      50.405  17.323 101.582  1.00 84.00           N
ANISOU 1923  NZ  LYS B 160    10649  15247   6017  -2943   -418    378       N
ATOM   1924  C   LYS B 160      48.696  13.320  96.443  1.00 63.91           C
ANISOU 1924  C   LYS B 160     7302  11553   5428  -1192   -127    835       C
ATOM   1925  O   LYS B 160      49.621  12.786  95.835  1.00 64.34           O
ANISOU 1925  O   LYS B 160     7194  11598   5653  -1053   -256   1081       O
ATOM   1926  N   THR B 161      47.869  12.654  97.231  1.00 66.07           N
ANISOU 1926  N   THR B 161     7650  11856   5597  -1254     -7    867       N
ATOM   1927  CA  THR B 161      48.043  11.214  97.538  1.00 68.65           C
ANISOU 1927  CA  THR B 161     7886  12216   5982  -1180    -43   1231       C
ATOM   1928  CB  THR B 161      47.257  10.846  98.808  1.00 71.39           C
ANISOU 1928  CB  THR B 161     8374  12692   6059  -1377     67   1252       C
ATOM   1929  OG1 THR B 161      47.883  11.603  99.851  1.00 70.97           O
ANISOU 1929  OG1 THR B 161     8427  12934   5604  -1682    -65   1271       O
ATOM   1930  CG2 THR B 161      47.283   9.366  99.122  1.00 71.87           C
ANISOU 1930  CG2 THR B 161     8361  12743   6201  -1299     63   1623       C
ATOM   1931  C   THR B 161      47.741  10.420  96.264  1.00 63.75           C
ANISOU 1931  C   THR B 161     7148  11305   5767   -880     46   1243       C
ATOM   1932  O   THR B 161      48.648   9.781  95.745  1.00 64.63           O
ANISOU 1932  O   THR B 161     7119  11378   6057   -736    -51   1500       O
ATOM   1933  N   TYR B 162      46.521  10.507  95.760  1.00 62.84           N
ANISOU 1933  N   TYR B 162     7084  10997   5793   -802    233    967       N
ATOM   1934  CA  TYR B 162      46.045   9.780  94.556  1.00 60.84           C
ANISOU 1934  CA  TYR B 162     6753  10482   5881   -578    326    929       C
ATOM   1935  CB  TYR B 162      44.610  10.208  94.214  1.00 59.53           C
ANISOU 1935  CB  TYR B 162     6634  10186   5796   -567    496    603       C
ATOM   1936  CG  TYR B 162      43.960   9.234  93.285  1.00 57.90           C
ANISOU 1936  CG  TYR B 162     6368   9765   5867   -423    589    596       C
ATOM   1937  CD1 TYR B 162      43.305   8.141  93.790  1.00 59.58           C
ANISOU 1937  CD1 TYR B 162     6594   9935   6108   -459    709    703       C
ATOM   1938  CE1 TYR B 162      42.753   7.185  92.965  1.00 60.65           C
ANISOU 1938  CE1 TYR B 162     6691   9866   6486   -367    799    694       C
ATOM   1939  CZ  TYR B 162      42.897   7.292  91.601  1.00 60.44           C
ANISOU 1939  CZ  TYR B 162     6621   9692   6650   -244    761    581       C
ATOM   1940  OH  TYR B 162      42.341   6.307  90.844  1.00 63.28           O
ANISOU 1940  OH  TYR B 162     6972   9861   7209   -206    858    556       O
ATOM   1941  CE2 TYR B 162      43.594   8.361  91.067  1.00 59.89           C
ANISOU 1941  CE2 TYR B 162     6535   9674   6546   -194    638    499       C
ATOM   1942  CD2 TYR B 162      44.138   9.313  91.918  1.00 59.48           C
ANISOU 1942  CD2 TYR B 162     6512   9811   6278   -278    553    513       C
ATOM   1943  C   TYR B 162      46.978  10.003  93.350  1.00 57.99           C
ANISOU 1943  C   TYR B 162     6295  10027   5710   -421    224    952       C
ATOM   1944  O   TYR B 162      47.203   9.048  92.586  1.00 60.52           O
ANISOU 1944  O   TYR B 162     6545  10186   6263   -262    260   1080       O
ATOM   1945  N   PHE B 163      47.480  11.223  93.147  1.00 54.47           N
ANISOU 1945  N   PHE B 163     5861   9656   5176   -472    129    817       N
ATOM   1946  CA  PHE B 163      48.258  11.617  91.940  1.00 53.91           C
ANISOU 1946  CA  PHE B 163     5714   9493   5273   -342     57    796       C
ATOM   1947  CB  PHE B 163      47.679  12.904  91.328  1.00 52.81           C
ANISOU 1947  CB  PHE B 163     5642   9277   5144   -351     88    476       C
ATOM   1948  CG  PHE B 163      46.281  12.794  90.765  1.00 50.41           C
ANISOU 1948  CG  PHE B 163     5367   8804   4983   -271    228    269       C
ATOM   1949  CD1 PHE B 163      45.979  11.894  89.755  1.00 48.28           C
ANISOU 1949  CD1 PHE B 163     5046   8372   4923   -132    277    295       C
ATOM   1950  CE1 PHE B 163      44.705  11.819  89.223  1.00 45.71           C
ANISOU 1950  CE1 PHE B 163     4723   7927   4714    -95    370    121       C
ATOM   1951  CZ  PHE B 163      43.712  12.622  89.711  1.00 45.71           C
ANISOU 1951  CZ  PHE B 163     4748   7954   4664   -158    435    -58       C
ATOM   1952  CD2 PHE B 163      45.278  13.628  91.218  1.00 49.91           C
ANISOU 1952  CD2 PHE B 163     5373   8742   4849   -347    319     46       C
ATOM   1953  CE2 PHE B 163      43.992  13.518  90.710  1.00 49.05           C
ANISOU 1953  CE2 PHE B 163     5237   8500   4898   -272    432   -104       C
ATOM   1954  C   PHE B 163      49.758  11.763  92.261  1.00 52.69           C
ANISOU 1954  C   PHE B 163     5466   9517   5036   -394   -116   1046       C
ATOM   1955  O   PHE B 163      50.455  12.558  91.617  1.00 50.25           O
ANISOU 1955  O   PHE B 163     5119   9212   4763   -380   -191    986       O
ATOM   1956  N   SER B 164      50.278  11.004  93.219  1.00 55.19           N
ANISOU 1956  N   SER B 164     5726   9989   5253   -458   -189   1349       N
ATOM   1957  CA  SER B 164      51.677  11.188  93.709  1.00 58.34           C
ANISOU 1957  CA  SER B 164     5999  10620   5545   -548   -393   1628       C
ATOM   1958  CB  SER B 164      51.988  10.305  94.868  1.00 61.27           C
ANISOU 1958  CB  SER B 164     6318  11175   5786   -632   -477   1984       C
ATOM   1959  OG  SER B 164      51.646   8.969  94.547  1.00 63.56           O
ANISOU 1959  OG  SER B 164     6561  11260   6329   -426   -339   2148       O
ATOM   1960  C   SER B 164      52.659  10.979  92.549  1.00 56.70           C
ANISOU 1960  C   SER B 164     5623  10297   5620   -347   -410   1749       C
ATOM   1961  O   SER B 164      53.542  11.813  92.353  1.00 55.24           O
ANISOU 1961  O   SER B 164     5369  10227   5392   -416   -534   1752       O
ATOM   1962  N   ILE B 165      52.452   9.934  91.753  1.00 56.66           N
ANISOU 1962  N   ILE B 165     5575  10052   5898   -122   -260   1809       N
ATOM   1963  CA  ILE B 165      53.298   9.617  90.564  1.00 53.98           C
ANISOU 1963  CA  ILE B 165     5105   9559   5846     79   -203   1893       C
ATOM   1964  CB  ILE B 165      52.779   8.391  89.804  1.00 51.70           C
ANISOU 1964  CB  ILE B 165     4846   8973   5825    277     16   1889       C
ATOM   1965  CG1 ILE B 165      52.889   7.124  90.661  1.00 52.80           C
ANISOU 1965  CG1 ILE B 165     4916   9106   6037    329     48   2232       C
ATOM   1966  CG2 ILE B 165      53.507   8.276  88.479  1.00 51.31           C
ANISOU 1966  CG2 ILE B 165     4721   8750   6022    447    120   1870       C
ATOM   1967  CD1 ILE B 165      52.639   5.844  89.926  1.00 52.76           C
ANISOU 1967  CD1 ILE B 165     4930   8778   6336    522    286   2271       C
ATOM   1968  C   ILE B 165      53.375  10.831  89.646  1.00 52.90           C
ANISOU 1968  C   ILE B 165     5018   9390   5690     53   -219   1608       C
ATOM   1969  O   ILE B 165      54.444  11.053  89.115  1.00 55.51           O
ANISOU 1969  O   ILE B 165     5216   9748   6126    107   -261   1719       O
ATOM   1970  N   LEU B 166      52.301  11.600  89.467  1.00 54.26           N
ANISOU 1970  N   LEU B 166     5358   9504   5751    -22   -180   1278       N
ATOM   1971  CA  LEU B 166      52.373  12.803  88.590  1.00 54.83           C
ANISOU 1971  CA  LEU B 166     5480   9532   5818    -41   -199   1042       C
ATOM   1972  CB  LEU B 166      50.978  13.212  88.128  1.00 51.43           C
ANISOU 1972  CB  LEU B 166     5202   8953   5384    -33   -103    733       C
ATOM   1973  CG  LEU B 166      50.454  12.422  86.930  1.00 50.42           C
ANISOU 1973  CG  LEU B 166     5092   8605   5459    126     28    666       C
ATOM   1974  CD1 LEU B 166      48.933  12.500  86.839  1.00 48.71           C
ANISOU 1974  CD1 LEU B 166     4977   8298   5232    108     98    442       C
ATOM   1975  CD2 LEU B 166      51.092  12.909  85.637  1.00 49.36           C
ANISOU 1975  CD2 LEU B 166     4944   8390   5420    196     31    611       C
ATOM   1976  C   LEU B 166      53.089  13.932  89.328  1.00 59.13           C
ANISOU 1976  C   LEU B 166     6011  10299   6156   -241   -362   1055       C
ATOM   1977  O   LEU B 166      53.890  14.610  88.679  1.00 60.37           O
ANISOU 1977  O   LEU B 166     6112  10464   6360   -244   -410   1045       O
ATOM   1978  N   ILE B 167      52.927  14.012  90.651  1.00 62.68           N
ANISOU 1978  N   ILE B 167     6503  10934   6377   -421   -439   1108       N
ATOM   1979  CA  ILE B 167      53.478  15.118  91.488  1.00 65.02           C
ANISOU 1979  CA  ILE B 167     6836  11453   6413   -682   -586   1073       C
ATOM   1980  CB  ILE B 167      52.821  15.158  92.888  1.00 67.88           C
ANISOU 1980  CB  ILE B 167     7333  11968   6488   -893   -594   1027       C
ATOM   1981  CG1 ILE B 167      51.294  14.981  92.837  1.00 68.39           C
ANISOU 1981  CG1 ILE B 167     7545  11845   6593   -812   -396    787       C
ATOM   1982  CG2 ILE B 167      53.257  16.410  93.641  1.00 67.14           C
ANISOU 1982  CG2 ILE B 167     7339  12063   6107  -1200   -703    903       C
ATOM   1983  CD1 ILE B 167      50.481  16.219  93.091  1.00 70.94           C
ANISOU 1983  CD1 ILE B 167     8053  12116   6784   -947   -300    438       C
ATOM   1984  C   ILE B 167      54.983  14.892  91.579  1.00 66.18           C
ANISOU 1984  C   ILE B 167     6766  11788   6592   -712   -753   1400       C
ATOM   1985  O   ILE B 167      55.750  15.746  91.146  1.00 66.10           O
ANISOU 1985  O   ILE B 167     6705  11819   6588   -782   -826   1360       O
ATOM   1986  N   TYR B 168      55.357  13.727  92.089  1.00 70.14           N
ANISOU 1986  N   TYR B 168     7124  12381   7144   -644   -799   1734       N
ATOM   1987  CA  TYR B 168      56.751  13.273  92.301  1.00 71.08           C
ANISOU 1987  CA  TYR B 168     6974  12691   7340   -636   -959   2137       C
ATOM   1988  CB  TYR B 168      56.749  11.862  92.896  1.00 75.50           C
ANISOU 1988  CB  TYR B 168     7425  13274   7986   -517   -952   2489       C
ATOM   1989  CG  TYR B 168      56.276  11.754  94.324  1.00 78.84           C
ANISOU 1989  CG  TYR B 168     7958  13919   8078   -749  -1060   2568       C
ATOM   1990  CD1 TYR B 168      56.092  12.874  95.129  1.00 81.87           C
ANISOU 1990  CD1 TYR B 168     8506  14515   8086  -1078  -1174   2359       C
ATOM   1991  CE1 TYR B 168      55.684  12.761  96.451  1.00 85.65           C
ANISOU 1991  CE1 TYR B 168     9108  15209   8224  -1320  -1250   2423       C
ATOM   1992  CZ  TYR B 168      55.479  11.505  96.998  1.00 87.69           C
ANISOU 1992  CZ  TYR B 168     9309  15486   8523  -1225  -1238   2740       C
ATOM   1993  OH  TYR B 168      55.104  11.377  98.301  1.00 90.51           O
ANISOU 1993  OH  TYR B 168     9796  16073   8520  -1480  -1312   2826       O
ATOM   1994  CE2 TYR B 168      55.663  10.376  96.216  1.00 87.18           C
ANISOU 1994  CE2 TYR B 168     9071  15190   8861   -883  -1130   2966       C
ATOM   1995  CD2 TYR B 168      56.064  10.509  94.893  1.00 82.35           C
ANISOU 1995  CD2 TYR B 168     8351  14357   8578   -654  -1033   2865       C
ATOM   1996  C   TYR B 168      57.498  13.348  90.972  1.00 66.89           C
ANISOU 1996  C   TYR B 168     6300  12008   7107   -442   -884   2149       C
ATOM   1997  O   TYR B 168      58.677  13.723  90.987  1.00 69.27           O
ANISOU 1997  O   TYR B 168     6405  12485   7427   -519  -1025   2336       O
ATOM   1998  N   ASN B 169      56.833  13.021  89.864  1.00 63.65           N
ANISOU 1998  N   ASN B 169     5982  11295   6904   -224   -669   1953       N
ATOM   1999  CA  ASN B 169      57.441  13.137  88.513  1.00 60.47           C
ANISOU 1999  CA  ASN B 169     5495  10735   6746    -63   -561   1916       C
ATOM   2000  CB  ASN B 169      56.529  12.777  87.354  1.00 56.77           C
ANISOU 2000  CB  ASN B 169     5181   9958   6428    117   -338   1671       C
ATOM   2001  CG  ASN B 169      57.356  12.365  86.166  1.00 55.08           C
ANISOU 2001  CG  ASN B 169     4844   9601   6480    301   -195   1756       C
ATOM   2002  OD1 ASN B 169      57.322  13.004  85.116  1.00 50.90           O
ANISOU 2002  OD1 ASN B 169     4398   8966   5975    313   -124   1551       O
ATOM   2003  ND2 ASN B 169      58.133  11.318  86.367  1.00 56.43           N
ANISOU 2003  ND2 ASN B 169     4811   9774   6854    439   -144   2078       N
ATOM   2004  C   ASN B 169      57.907  14.568  88.287  1.00 60.26           C
ANISOU 2004  C   ASN B 169     5494  10810   6590   -243   -666   1755       C
ATOM   2005  O   ASN B 169      58.927  14.734  87.570  1.00 62.19           O
ANISOU 2005  O   ASN B 169     5577  11061   6992   -186   -655   1863       O
ATOM   2006  N   GLY B 170      57.238  15.530  88.930  1.00 59.04           N
ANISOU 2006  N   GLY B 170     5529  10727   6174   -457   -743   1523       N
ATOM   2007  CA  GLY B 170      57.691  16.932  89.008  1.00 62.76           C
ANISOU 2007  CA  GLY B 170     6049  11304   6489   -686   -851   1380       C
ATOM   2008  C   GLY B 170      56.849  17.808  88.092  1.00 64.02           C
ANISOU 2008  C   GLY B 170     6419  11225   6680   -642   -720   1035       C
ATOM   2009  O   GLY B 170      56.207  17.273  87.199  1.00 71.35           O
ANISOU 2009  O   GLY B 170     7393  11944   7771   -428   -575    960       O
ATOM   2010  N   PRO B 171      56.812  19.154  88.251  1.00 67.61           N
ANISOU 2010  N   PRO B 171     7008  11692   6987   -845   -763    826       N
ATOM   2011  CA  PRO B 171      55.809  19.973  87.558  1.00 64.30           C
ANISOU 2011  CA  PRO B 171     6793  11033   6603   -790   -637    526       C
ATOM   2012  CB  PRO B 171      55.962  21.387  88.147  1.00 64.97           C
ANISOU 2012  CB  PRO B 171     7014  11164   6507  -1064   -689    348       C
ATOM   2013  CG  PRO B 171      57.339  21.401  88.805  1.00 70.06           C
ANISOU 2013  CG  PRO B 171     7494  12089   7036  -1282   -869    567       C
ATOM   2014  CD  PRO B 171      57.714  19.957  89.090  1.00 70.70           C
ANISOU 2014  CD  PRO B 171     7362  12317   7183  -1147   -929    877       C
ATOM   2015  C   PRO B 171      55.975  19.954  86.026  1.00 61.12           C
ANISOU 2015  C   PRO B 171     6355  10450   6416   -594   -549    522       C
ATOM   2016  O   PRO B 171      57.081  19.766  85.522  1.00 58.19           O
ANISOU 2016  O   PRO B 171     5825  10142   6142   -569   -575    695       O
ATOM   2017  N   MET B 172      54.850  20.100  85.335  1.00 56.57           N
ANISOU 2017  N   MET B 172     5917   9668   5907   -466   -441    339       N
ATOM   2018  CA  MET B 172      54.791  20.266  83.867  1.00 56.26           C
ANISOU 2018  CA  MET B 172     5904   9461   6011   -326   -366    297       C
ATOM   2019  CB  MET B 172      53.354  20.072  83.345  1.00 57.70           C
ANISOU 2019  CB  MET B 172     6202   9473   6246   -192   -285    147       C
ATOM   2020  CG  MET B 172      52.669  18.773  83.808  1.00 57.75           C
ANISOU 2020  CG  MET B 172     6174   9496   6270   -102   -242    187       C
ATOM   2021  SD  MET B 172      52.837  17.413  82.613  1.00 56.28           S
ANISOU 2021  SD  MET B 172     5928   9218   6234     75   -142    287       S
ATOM   2022  CE  MET B 172      52.392  15.928  83.506  1.00 56.23           C
ANISOU 2022  CE  MET B 172     5869   9242   6254    130    -94    384       C
ATOM   2023  C   MET B 172      55.289  21.686  83.552  1.00 54.06           C
ANISOU 2023  C   MET B 172     5691   9147   5700   -460   -399    218       C
ATOM   2024  O   MET B 172      55.259  22.544  84.428  1.00 52.53           O
ANISOU 2024  O   MET B 172     5574   8996   5389   -639   -444    122       O
ATOM   2025  N   GLN B 173      55.744  21.954  82.338  1.00 50.38           N
ANISOU 2025  N   GLN B 173     5216   8596   5327   -399   -358    249       N
ATOM   2026  CA  GLN B 173      56.318  23.280  82.037  1.00 48.11           C
ANISOU 2026  CA  GLN B 173     4987   8269   5020   -540   -382    203       C
ATOM   2027  CB  GLN B 173      57.517  23.116  81.114  1.00 47.40           C
ANISOU 2027  CB  GLN B 173     4773   8224   5013   -523   -354    356       C
ATOM   2028  CG  GLN B 173      58.592  22.213  81.712  1.00 46.85           C
ANISOU 2028  CG  GLN B 173     4470   8362   4969   -544   -396    563       C
ATOM   2029  CD  GLN B 173      59.921  22.253  80.999  1.00 45.94           C
ANISOU 2029  CD  GLN B 173     4190   8309   4954   -563   -356    722       C
ATOM   2030  OE1 GLN B 173      60.430  23.295  80.615  1.00 44.95           O
ANISOU 2030  OE1 GLN B 173     4099   8163   4814   -698   -366    691       O
ATOM   2031  NE2 GLN B 173      60.541  21.101  80.870  1.00 46.30           N
ANISOU 2031  NE2 GLN B 173     4040   8427   5123   -431   -294    907       N
ATOM   2032  C   GLN B 173      55.224  24.166  81.473  1.00 47.77           C
ANISOU 2032  C   GLN B 173     5128   8014   5006   -489   -333     38       C
ATOM   2033  O   GLN B 173      55.389  25.388  81.571  1.00 52.76           O
ANISOU 2033  O   GLN B 173     5855   8569   5619   -620   -337    -39       O
ATOM   2034  N   LEU B 174      54.115  23.589  80.983  1.00 46.09           N
ANISOU 2034  N   LEU B 174     4957   7707   4846   -318   -290     -4       N
ATOM   2035  CA  LEU B 174      53.198  24.334  80.084  1.00 43.75           C
ANISOU 2035  CA  LEU B 174     4781   7227   4614   -237   -265    -79       C
ATOM   2036  CB  LEU B 174      52.123  23.440  79.479  1.00 42.91           C
ANISOU 2036  CB  LEU B 174     4670   7083   4550    -77   -250    -85       C
ATOM   2037  CG  LEU B 174      51.260  24.158  78.443  1.00 42.18           C
ANISOU 2037  CG  LEU B 174     4662   6844   4517     -4   -265   -100       C
ATOM   2038  CD1 LEU B 174      52.097  24.604  77.266  1.00 41.62           C
ANISOU 2038  CD1 LEU B 174     4636   6749   4428    -37   -268     -7       C
ATOM   2039  CD2 LEU B 174      50.087  23.309  78.000  1.00 41.72           C
ANISOU 2039  CD2 LEU B 174     4583   6782   4486    107   -280   -112       C
ATOM   2040  C   LEU B 174      52.559  25.524  80.800  1.00 45.34           C
ANISOU 2040  C   LEU B 174     5091   7308   4826   -307   -246   -216       C
ATOM   2041  O   LEU B 174      52.473  26.600  80.160  1.00 50.95           O
ANISOU 2041  O   LEU B 174     5892   7864   5602   -311   -229   -229       O
ATOM   2042  N   THR B 175      52.071  25.385  82.026  1.00 45.80           N
ANISOU 2042  N   THR B 175     5159   7408   4833   -355   -223   -316       N
ATOM   2043  CA  THR B 175      51.362  26.511  82.685  1.00 47.31           C
ANISOU 2043  CA  THR B 175     5475   7444   5053   -412   -143   -480       C
ATOM   2044  CB  THR B 175      50.825  26.103  84.056  1.00 47.13           C
ANISOU 2044  CB  THR B 175     5464   7503   4937   -476    -92   -591       C
ATOM   2045  OG1 THR B 175      49.998  24.957  83.876  1.00 45.15           O
ANISOU 2045  OG1 THR B 175     5121   7301   4731   -311    -96   -541       O
ATOM   2046  CG2 THR B 175      49.979  27.181  84.688  1.00 49.05           C
ANISOU 2046  CG2 THR B 175     5844   7558   5233   -512     51   -785       C
ATOM   2047  C   THR B 175      52.291  27.735  82.684  1.00 48.27           C
ANISOU 2047  C   THR B 175     5690   7496   5154   -591   -136   -510       C
ATOM   2048  O   THR B 175      51.887  28.827  82.223  1.00 48.26           O
ANISOU 2048  O   THR B 175     5795   7270   5271   -559    -68   -562       O
ATOM   2049  N   ASN B 176      53.532  27.547  83.093  1.00 48.89           N
ANISOU 2049  N   ASN B 176     5711   7757   5106   -770   -210   -448       N
ATOM   2050  CA  ASN B 176      54.487  28.673  83.170  1.00 50.45           C
ANISOU 2050  CA  ASN B 176     5983   7915   5268   -992   -213   -481       C
ATOM   2051  CB  ASN B 176      55.759  28.226  83.875  1.00 52.25           C
ANISOU 2051  CB  ASN B 176     6089   8419   5341  -1205   -326   -390       C
ATOM   2052  CG  ASN B 176      55.590  28.308  85.375  1.00 54.07           C
ANISOU 2052  CG  ASN B 176     6394   8756   5393  -1412   -331   -526       C
ATOM   2053  OD1 ASN B 176      56.571  28.204  86.088  1.00 60.61           O
ANISOU 2053  OD1 ASN B 176     7149   9812   6067  -1647   -441   -464       O
ATOM   2054  ND2 ASN B 176      54.379  28.546  85.858  1.00 52.19           N
ANISOU 2054  ND2 ASN B 176     6297   8365   5167  -1348   -207   -706       N
ATOM   2055  C   ASN B 176      54.698  29.264  81.780  1.00 49.01           C
ANISOU 2055  C   ASN B 176     5825   7575   5219   -902   -198   -390       C
ATOM   2056  O   ASN B 176      54.658  30.488  81.645  1.00 50.82           O
ANISOU 2056  O   ASN B 176     6195   7601   5513   -983   -129   -468       O
ATOM   2057  N   HIS B 177      54.922  28.426  80.786  1.00 47.15           N
ANISOU 2057  N   HIS B 177     5475   7419   5018   -754   -242   -234       N
ATOM   2058  CA  HIS B 177      55.010  28.857  79.378  1.00 48.33           C
ANISOU 2058  CA  HIS B 177     5663   7442   5255   -668   -224   -136       C
ATOM   2059  CB  HIS B 177      55.143  27.659  78.453  1.00 47.26           C
ANISOU 2059  CB  HIS B 177     5419   7424   5112   -522   -245     -5       C
ATOM   2060  CG  HIS B 177      56.467  26.994  78.517  1.00 47.80           C
ANISOU 2060  CG  HIS B 177     5338   7688   5135   -605   -256    101       C
ATOM   2061  ND1 HIS B 177      56.722  25.843  77.804  1.00 49.17           N
ANISOU 2061  ND1 HIS B 177     5414   7947   5318   -483   -223    201       N
ATOM   2062  CE1 HIS B 177      57.967  25.458  78.062  1.00 49.08           C
ANISOU 2062  CE1 HIS B 177     5244   8092   5311   -564   -218    307       C
ATOM   2063  NE2 HIS B 177      58.511  26.318  78.933  1.00 48.39           N
ANISOU 2063  NE2 HIS B 177     5144   8053   5188   -762   -281    281       N
ATOM   2064  CD2 HIS B 177      57.587  27.281  79.220  1.00 49.16           C
ANISOU 2064  CD2 HIS B 177     5424   7986   5268   -797   -290    132       C
ATOM   2065  C   HIS B 177      53.809  29.742  79.001  1.00 52.59           C
ANISOU 2065  C   HIS B 177     6341   7724   5914   -553   -171   -195       C
ATOM   2066  O   HIS B 177      54.053  30.865  78.499  1.00 60.27           O
ANISOU 2066  O   HIS B 177     7418   8526   6954   -614   -134   -172       O
ATOM   2067  N   LEU B 178      52.567  29.295  79.207  1.00 51.01           N
ANISOU 2067  N   LEU B 178     6128   7486   5765   -392   -161   -246       N
ATOM   2068  CA  LEU B 178      51.379  30.106  78.819  1.00 52.91           C
ANISOU 2068  CA  LEU B 178     6445   7490   6167   -253   -114   -257       C
ATOM   2069  CB  LEU B 178      50.101  29.307  79.070  1.00 52.95           C
ANISOU 2069  CB  LEU B 178     6368   7529   6219    -87   -120   -290       C
ATOM   2070  CG  LEU B 178      49.862  28.129  78.125  1.00 50.81           C
ANISOU 2070  CG  LEU B 178     6000   7407   5896     20   -220   -169       C
ATOM   2071  CD1 LEU B 178      48.975  27.092  78.787  1.00 50.91           C
ANISOU 2071  CD1 LEU B 178     5922   7516   5905     97   -215   -239       C
ATOM   2072  CD2 LEU B 178      49.267  28.579  76.809  1.00 49.73           C
ANISOU 2072  CD2 LEU B 178     5883   7167   5842    130   -283    -26       C
ATOM   2073  C   LEU B 178      51.372  31.430  79.594  1.00 55.52           C
ANISOU 2073  C   LEU B 178     6912   7604   6576   -366      6   -393       C
ATOM   2074  O   LEU B 178      51.174  32.493  78.971  1.00 57.31           O
ANISOU 2074  O   LEU B 178     7230   7599   6946   -325     53   -337       O
ATOM   2075  N   TYR B 179      51.607  31.390  80.900  1.00 58.88           N
ANISOU 2075  N   TYR B 179     7369   8095   6905   -522     62   -561       N
ATOM   2076  CA  TYR B 179      51.794  32.614  81.722  1.00 63.06           C
ANISOU 2076  CA  TYR B 179     8067   8434   7457   -706    200   -736       C
ATOM   2077  CB  TYR B 179      52.447  32.276  83.061  1.00 65.54           C
ANISOU 2077  CB  TYR B 179     8398   8952   7550   -962    192   -882       C
ATOM   2078  CG  TYR B 179      52.468  33.425  84.020  1.00 68.80           C
ANISOU 2078  CG  TYR B 179     9017   9177   7945  -1185    356  -1114       C
ATOM   2079  CD1 TYR B 179      51.310  34.148  84.255  1.00 72.99           C
ANISOU 2079  CD1 TYR B 179     9668   9403   8661  -1059    565  -1255       C
ATOM   2080  CE1 TYR B 179      51.283  35.201  85.149  1.00 76.33           C
ANISOU 2080  CE1 TYR B 179    10313   9611   9078  -1267    772  -1503       C
ATOM   2081  CZ  TYR B 179      52.445  35.547  85.810  1.00 79.39           C
ANISOU 2081  CZ  TYR B 179    10809  10120   9236  -1644    733  -1613       C
ATOM   2082  OH  TYR B 179      52.422  36.591  86.679  1.00 85.30           O
ANISOU 2082  OH  TYR B 179    11809  10646   9952  -1892    952  -1889       O
ATOM   2083  CE2 TYR B 179      53.615  34.844  85.577  1.00 77.50           C
ANISOU 2083  CE2 TYR B 179    10415  10217   8812  -1777    486  -1443       C
ATOM   2084  CD2 TYR B 179      53.625  33.801  84.668  1.00 71.50           C
ANISOU 2084  CD2 TYR B 179     9429   9636   8099  -1528    317  -1192       C
ATOM   2085  C   TYR B 179      52.686  33.626  80.990  1.00 62.93           C
ANISOU 2085  C   TYR B 179     8141   8281   7488   -826    201   -662       C
ATOM   2086  O   TYR B 179      52.270  34.794  80.803  1.00 64.90           O
ANISOU 2086  O   TYR B 179     8529   8216   7912   -799    332   -701       O
ATOM   2087  N   ASP B 180      53.883  33.191  80.599  1.00 59.05           N
ANISOU 2087  N   ASP B 180     7564   8005   6866   -950     81   -547       N
ATOM   2088  CA  ASP B 180      54.910  34.077  79.996  1.00 62.67           C
ANISOU 2088  CA  ASP B 180     8088   8379   7342  -1116     86   -476       C
ATOM   2089  CB  ASP B 180      56.275  33.394  79.904  1.00 63.05           C
ANISOU 2089  CB  ASP B 180     7986   8731   7239  -1274    -29   -371       C
ATOM   2090  CG  ASP B 180      56.914  33.079  81.243  1.00 65.83           C
ANISOU 2090  CG  ASP B 180     8286   9304   7423  -1518    -80   -482       C
ATOM   2091  OD1 ASP B 180      56.353  33.464  82.279  1.00 74.91           O
ANISOU 2091  OD1 ASP B 180     9559  10369   8532  -1608    -10   -677       O
ATOM   2092  OD2 ASP B 180      57.942  32.414  81.246  1.00 67.63           O
ANISOU 2092  OD2 ASP B 180     8341   9796   7559  -1612   -185   -362       O
ATOM   2093  C   ASP B 180      54.411  34.533  78.621  1.00 62.70           C
ANISOU 2093  C   ASP B 180     8132   8183   7508   -914    100   -306       C
ATOM   2094  O   ASP B 180      54.663  35.684  78.236  1.00 67.43           O
ANISOU 2094  O   ASP B 180     8863   8546   8208   -994    176   -281       O
ATOM   2095  N   ASP B 181      53.734  33.656  77.896  1.00 59.59           N
ANISOU 2095  N   ASP B 181     7633   7881   7124   -682     22   -182       N
ATOM   2096  CA  ASP B 181      53.078  33.992  76.607  1.00 60.38           C
ANISOU 2096  CA  ASP B 181     7763   7834   7343   -495     -1      0       C
ATOM   2097  CB  ASP B 181      52.576  32.735  75.900  1.00 58.51           C
ANISOU 2097  CB  ASP B 181     7399   7802   7029   -326   -115    108       C
ATOM   2098  CG  ASP B 181      53.688  31.880  75.328  1.00 55.95           C
ANISOU 2098  CG  ASP B 181     7003   7717   6536   -414   -167    185       C
ATOM   2099  OD1 ASP B 181      54.754  32.443  75.055  1.00 60.82           O
ANISOU 2099  OD1 ASP B 181     7661   8321   7125   -569   -133    231       O
ATOM   2100  OD2 ASP B 181      53.473  30.662  75.153  1.00 52.68           O
ANISOU 2100  OD2 ASP B 181     6490   7485   6039   -329   -218    197       O
ATOM   2101  C   ASP B 181      51.948  35.015  76.836  1.00 61.96           C
ANISOU 2101  C   ASP B 181     8059   7711   7771   -369    103    -35       C
ATOM   2102  O   ASP B 181      51.708  35.847  75.923  1.00 64.59           O
ANISOU 2102  O   ASP B 181     8462   7838   8240   -289    112    131       O
ATOM   2103  N   ILE B 182      51.277  35.005  77.989  1.00 60.22           N
ANISOU 2103  N   ILE B 182     7844   7430   7606   -346    199   -227       N
ATOM   2104  CA  ILE B 182      50.238  36.046  78.272  1.00 64.05           C
ANISOU 2104  CA  ILE B 182     8415   7565   8355   -218    362   -277       C
ATOM   2105  CB  ILE B 182      49.352  35.667  79.467  1.00 63.73           C
ANISOU 2105  CB  ILE B 182     8338   7528   8347   -159    473   -484       C
ATOM   2106  CG1 ILE B 182      48.344  34.596  79.081  1.00 62.91           C
ANISOU 2106  CG1 ILE B 182     8039   7597   8264     70    354   -370       C
ATOM   2107  CG2 ILE B 182      48.647  36.883  80.018  1.00 66.81           C
ANISOU 2107  CG2 ILE B 182     8857   7527   8998   -106    724   -607       C
ATOM   2108  CD1 ILE B 182      47.840  33.825  80.263  1.00 64.96           C
ANISOU 2108  CD1 ILE B 182     8242   7989   8449     59    420   -564       C
ATOM   2109  C   ILE B 182      50.918  37.407  78.482  1.00 65.60           C
ANISOU 2109  C   ILE B 182     8812   7476   8635   -404    515   -354       C
ATOM   2110  O   ILE B 182      50.411  38.431  78.017  1.00 65.19           O
ANISOU 2110  O   ILE B 182     8843   7094   8831   -286    619   -256       O
ATOM   2111  N   ILE B 183      52.045  37.402  79.174  1.00 66.05           N
ANISOU 2111  N   ILE B 183     8936   7661   8498   -700    524   -510       N
ATOM   2112  CA  ILE B 183      52.763  38.653  79.519  1.00 68.74           C
ANISOU 2112  CA  ILE B 183     9481   7751   8884   -951    673   -630       C
ATOM   2113  CB  ILE B 183      53.855  38.354  80.553  1.00 68.85           C
ANISOU 2113  CB  ILE B 183     9515   8012   8632  -1302    638   -826       C
ATOM   2114  CG1 ILE B 183      53.219  38.105  81.919  1.00 69.60           C
ANISOU 2114  CG1 ILE B 183     9657   8128   8658  -1348    747  -1089       C
ATOM   2115  CG2 ILE B 183      54.890  39.461  80.587  1.00 71.25           C
ANISOU 2115  CG2 ILE B 183     9985   8154   8931  -1616    717   -888       C
ATOM   2116  CD1 ILE B 183      54.226  37.950  83.029  1.00 72.04           C
ANISOU 2116  CD1 ILE B 183    10012   8674   8686  -1733    706  -1274       C
ATOM   2117  C   ILE B 183      53.277  39.286  78.225  1.00 69.04           C
ANISOU 2117  C   ILE B 183     9556   7664   9010   -938    627   -385       C
ATOM   2118  O   ILE B 183      53.029  40.504  78.031  1.00 72.08           O
ANISOU 2118  O   ILE B 183    10103   7662   9619   -924    788   -367       O
ATOM   2119  N   TYR B 184      53.905  38.502  77.340  1.00 66.93           N
ANISOU 2119  N   TYR B 184     9154   7685   8590   -929    443   -193       N
ATOM   2120  CA  TYR B 184      54.412  39.043  76.054  1.00 67.13           C
ANISOU 2120  CA  TYR B 184     9224   7622   8659   -935    408     50       C
ATOM   2121  CB  TYR B 184      55.131  38.022  75.182  1.00 63.99           C
ANISOU 2121  CB  TYR B 184     8680   7572   8059   -943    246    214       C
ATOM   2122  CG  TYR B 184      55.398  38.584  73.807  1.00 66.39           C
ANISOU 2122  CG  TYR B 184     9052   7772   8399   -922    231    473       C
ATOM   2123  CD1 TYR B 184      56.379  39.533  73.606  1.00 68.05           C
ANISOU 2123  CD1 TYR B 184     9378   7843   8633  -1152    317    504       C
ATOM   2124  CE1 TYR B 184      56.610  40.087  72.357  1.00 70.18           C
ANISOU 2124  CE1 TYR B 184     9727   8008   8928  -1144    318    756       C
ATOM   2125  CZ  TYR B 184      55.822  39.721  71.278  1.00 71.07           C
ANISOU 2125  CZ  TYR B 184     9813   8165   9024   -913    213    988       C
ATOM   2126  OH  TYR B 184      56.029  40.260  70.035  1.00 72.29           O
ANISOU 2126  OH  TYR B 184    10061   8238   9164   -925    203   1259       O
ATOM   2127  CE2 TYR B 184      54.807  38.802  71.467  1.00 68.75           C
ANISOU 2127  CE2 TYR B 184     9399   8012   8709   -694    113    953       C
ATOM   2128  CD2 TYR B 184      54.602  38.250  72.722  1.00 67.03           C
ANISOU 2128  CD2 TYR B 184     9098   7880   8490   -693    133    696       C
ATOM   2129  C   TYR B 184      53.238  39.619  75.246  1.00 69.72           C
ANISOU 2129  C   TYR B 184     9590   7671   9226   -651    434    250       C
ATOM   2130  O   TYR B 184      53.318  40.795  74.797  1.00 70.42           O
ANISOU 2130  O   TYR B 184     9826   7439   9488   -676    537    358       O
ATOM   2131  N   VAL B 185      52.178  38.823  75.052  1.00 68.88           N
ANISOU 2131  N   VAL B 185     9346   7683   9141   -397    337    321       N
ATOM   2132  CA  VAL B 185      51.062  39.198  74.129  1.00 69.90           C
ANISOU 2132  CA  VAL B 185     9446   7636   9474   -125    293    584       C
ATOM   2133  CB  VAL B 185      50.094  38.026  73.884  1.00 67.69           C
ANISOU 2133  CB  VAL B 185     8974   7611   9135     80    133    652       C
ATOM   2134  CG1 VAL B 185      48.856  38.451  73.110  1.00 69.81           C
ANISOU 2134  CG1 VAL B 185     9173   7716   9633    343     71    925       C
ATOM   2135  CG2 VAL B 185      50.793  36.891  73.160  1.00 65.91           C
ANISOU 2135  CG2 VAL B 185     8678   7757   8606     -9    -36    720       C
ATOM   2136  C   VAL B 185      50.340  40.430  74.688  1.00 71.78           C
ANISOU 2136  C   VAL B 185     9791   7429  10050    -26    508    532       C
ATOM   2137  O   VAL B 185      49.864  41.265  73.868  1.00 72.17           O
ANISOU 2137  O   VAL B 185     9878   7219  10322    124    520    795       O
ATOM   2138  N   SER B 186      50.264  40.533  76.020  1.00 71.16           N
ANISOU 2138  N   SER B 186     9767   7263  10007   -113    683    215       N
ATOM   2139  CA  SER B 186      49.683  41.696  76.736  1.00 73.92           C
ANISOU 2139  CA  SER B 186    10259   7160  10667    -62    965     80       C
ATOM   2140  CB  SER B 186      49.786  41.523  78.210  1.00 74.02           C
ANISOU 2140  CB  SER B 186    10344   7197  10581   -238   1129   -306       C
ATOM   2141  OG  SER B 186      48.775  40.634  78.639  1.00 73.33           O
ANISOU 2141  OG  SER B 186    10083   7276  10503    -38   1097   -354       O
ATOM   2142  C   SER B 186      50.380  42.971  76.274  1.00 75.94           C
ANISOU 2142  C   SER B 186    10719   7081  11050   -199   1083    170       C
ATOM   2143  O   SER B 186      49.678  43.985  76.054  1.00 79.97           O
ANISOU 2143  O   SER B 186    11302   7170  11913    -17   1251    293       O
ATOM   2144  N   SER B 187      51.696  42.884  76.086  1.00 73.67           N
ANISOU 2144  N   SER B 187    10501   6978  10511   -495    999    139       N
ATOM   2145  CA  SER B 187      52.570  44.016  75.713  1.00 75.35           C
ANISOU 2145  CA  SER B 187    10913   6922  10794   -705   1108    195       C
ATOM   2146  CB  SER B 187      54.011  43.617  75.722  1.00 72.53           C
ANISOU 2146  CB  SER B 187    10554   6879  10122  -1045    998    118       C
ATOM   2147  OG  SER B 187      54.488  43.508  74.404  1.00 70.74           O
ANISOU 2147  OG  SER B 187    10278   6777   9821  -1020    849    431       O
ATOM   2148  C   SER B 187      52.184  44.595  74.350  1.00 77.29           C
ANISOU 2148  C   SER B 187    11161   6969  11234   -491   1052    600       C
ATOM   2149  O   SER B 187      52.561  45.747  74.118  1.00 83.95           O
ANISOU 2149  O   SER B 187    12193   7454  12250   -594   1208    665       O
ATOM   2150  N   VAL B 188      51.508  43.849  73.472  1.00 75.47           N
ANISOU 2150  N   VAL B 188    10745   6966  10962   -238    836    871       N
ATOM   2151  CA  VAL B 188      51.288  44.283  72.059  1.00 78.20           C
ANISOU 2151  CA  VAL B 188    11091   7223  11396    -94    720   1299       C
ATOM   2152  CB  VAL B 188      52.155  43.480  71.068  1.00 75.15           C
ANISOU 2152  CB  VAL B 188    10653   7251  10650   -237    499   1449       C
ATOM   2153  CG1 VAL B 188      53.638  43.594  71.402  1.00 74.04           C
ANISOU 2153  CG1 VAL B 188    10620   7191  10320   -594    580   1251       C
ATOM   2154  CG2 VAL B 188      51.769  42.014  70.976  1.00 72.08           C
ANISOU 2154  CG2 VAL B 188    10059   7301  10023   -139    293   1416       C
ATOM   2155  C   VAL B 188      49.792  44.228  71.747  1.00 82.40           C
ANISOU 2155  C   VAL B 188    11466   7665  12176    276    654   1528       C
ATOM   2156  O   VAL B 188      49.416  43.896  70.608  1.00 83.85           O
ANISOU 2156  O   VAL B 188    11545   8027  12287    406    428   1871       O
ATOM   2157  N   VAL B 189      48.971  44.613  72.725  1.00 87.75           N
ANISOU 2157  N   VAL B 189    12132   8062  13145    424    861   1350       N
ATOM   2158  CA  VAL B 189      47.486  44.635  72.608  1.00 90.13           C
ANISOU 2158  CA  VAL B 189    12244   8242  13760    793    845   1550       C
ATOM   2159  CB  VAL B 189      46.906  43.357  73.245  1.00 87.84           C
ANISOU 2159  CB  VAL B 189    11750   8312  13311    858    745   1345       C
ATOM   2160  CG1 VAL B 189      45.451  43.472  73.657  1.00 89.41           C
ANISOU 2160  CG1 VAL B 189    11765   8328  13877   1182    848   1397       C
ATOM   2161  CG2 VAL B 189      47.086  42.173  72.314  1.00 85.90           C
ANISOU 2161  CG2 VAL B 189    11366   8562  12709    820    402   1517       C
ATOM   2162  C   VAL B 189      46.969  45.925  73.248  1.00 97.12           C
ANISOU 2162  C   VAL B 189    13247   8542  15110    923   1197   1491       C
ATOM   2163  O   VAL B 189      47.511  46.311  74.314  1.00 97.03           O
ANISOU 2163  O   VAL B 189    13430   8342  15096    713   1462   1102       O
ATOM   2164  N   GLU B 190      45.991  46.566  72.598  1.00103.52           N
ANISOU 2164  N   GLU B 190    13949   9081  16302   1241   1200   1874       N
ATOM   2165  CA  GLU B 190      45.229  47.727  73.140  1.00111.19           C
ANISOU 2165  CA  GLU B 190    14971   9461  17815   1466   1560   1876       C
ATOM   2166  CB  GLU B 190      44.273  48.302  72.088  1.00115.50           C
ANISOU 2166  CB  GLU B 190    15337   9805  18742   1825   1454   2446       C
ATOM   2167  CG  GLU B 190      44.921  48.680  70.763  1.00116.01           C
ANISOU 2167  CG  GLU B 190    15496   9917  18666   1732   1223   2860       C
ATOM   2168  CD  GLU B 190      45.526  50.074  70.718  1.00119.40           C
ANISOU 2168  CD  GLU B 190    16217   9788  19359   1647   1513   2910       C
ATOM   2169  OE1 GLU B 190      44.792  51.040  70.402  1.00119.95           O
ANISOU 2169  OE1 GLU B 190    16248   9405  19920   1937   1651   3255       O
ATOM   2170  OE2 GLU B 190      46.737  50.185  71.007  1.00119.09           O
ANISOU 2170  OE2 GLU B 190    16433   9764  19049   1287   1602   2614       O
ATOM   2171  C   GLU B 190      44.395  47.266  74.349  1.00111.01           C
ANISOU 2171  C   GLU B 190    14825   9438  17915   1587   1754   1539       C
ATOM   2172  O   GLU B 190      43.568  46.332  74.168  1.00108.72           O
ANISOU 2172  O   GLU B 190    14244   9486  17576   1772   1535   1663       O
ATOM   2173  N   ASN B 191      44.608  47.861  75.528  1.00112.24           N
ANISOU 2173  N   ASN B 191    15202   9247  18194   1457   2149   1121       N
ATOM   2174  CA  ASN B 191      43.802  47.572  76.744  1.00112.47           C
ANISOU 2174  CA  ASN B 191    15160   9215  18358   1556   2408    781       C
ATOM   2175  CB  ASN B 191      42.344  47.967  76.518  1.00117.09           C
ANISOU 2175  CB  ASN B 191    15484   9509  19492   2021   2533   1085       C
ATOM   2176  CG  ASN B 191      42.218  49.446  76.221  1.00124.64           C
ANISOU 2176  CG  ASN B 191    16590   9816  20951   2178   2833   1287       C
ATOM   2177  OD1 ASN B 191      42.687  50.275  77.000  1.00127.93           O
ANISOU 2177  OD1 ASN B 191    17323   9811  21473   1999   3227    943       O
ATOM   2178  ND2 ASN B 191      41.600  49.795  75.101  1.00127.70           N
ANISOU 2178  ND2 ASN B 191    16763  10111  21646   2492   2652   1850       N
ATOM   2179  C   ASN B 191      43.965  46.097  77.120  1.00106.61           C
ANISOU 2179  C   ASN B 191    14279   9079  17148   1409   2147    578       C
ATOM   2180  O   ASN B 191      42.957  45.341  77.067  1.00101.24           O
ANISOU 2180  O   ASN B 191    13306   8619  16539   1651   2024    698       O
ATOM   2181  N   SER B 192      45.208  45.733  77.455  1.00103.69           N
ANISOU 2181  N   SER B 192    14100   8956  16340   1022   2066    311       N
ATOM   2182  CA  SER B 192      45.665  44.392  77.908  1.00 98.61           C
ANISOU 2182  CA  SER B 192    13380   8857  15227    818   1847     94       C
ATOM   2183  CB  SER B 192      47.156  44.372  78.063  1.00 96.13           C
ANISOU 2183  CB  SER B 192    13279   8702  14543    411   1779    -90       C
ATOM   2184  OG  SER B 192      47.759  45.307  77.178  1.00 98.44           O
ANISOU 2184  OG  SER B 192    13707   8749  14943    357   1774    136       O
ATOM   2185  C   SER B 192      44.982  44.017  79.225  1.00 99.54           C
ANISOU 2185  C   SER B 192    13472   8974  15374    840   2079   -256       C
ATOM   2186  O   SER B 192      44.398  42.919  79.292  1.00 98.07           O
ANISOU 2186  O   SER B 192    13054   9139  15069    955   1906   -226       O
ATOM   2187  N   ASP B 193      44.987  44.930  80.200  1.00104.06           N
ANISOU 2187  N   ASP B 193    14283   9141  16114    733   2479   -570       N
ATOM   2188  CA  ASP B 193      44.479  44.683  81.585  1.00107.22           C
ANISOU 2188  CA  ASP B 193    14736   9517  16485    674   2763   -969       C
ATOM   2189  CB  ASP B 193      45.010  45.719  82.583  1.00111.94           C
ANISOU 2189  CB  ASP B 193    15710   9722  17098    377   3165  -1372       C
ATOM   2190  CG  ASP B 193      46.184  46.486  82.011  1.00116.04           C
ANISOU 2190  CG  ASP B 193    16445  10100  17542    128   3096  -1303       C
ATOM   2191  OD1 ASP B 193      46.006  47.026  80.899  1.00119.48           O
ANISOU 2191  OD1 ASP B 193    16804  10325  18267    362   3021   -928       O
ATOM   2192  OD2 ASP B 193      47.271  46.475  82.634  1.00117.40           O
ANISOU 2192  OD2 ASP B 193    16834  10418  17352   -302   3085  -1590       O
ATOM   2193  C   ASP B 193      42.944  44.636  81.572  1.00108.36           C
ANISOU 2193  C   ASP B 193    14621   9501  17049   1100   2911   -822       C
ATOM   2194  O   ASP B 193      42.359  44.160  82.562  1.00103.69           O
ANISOU 2194  O   ASP B 193    13989   8987  16419   1104   3091  -1086       O
ATOM   2195  N   ASP B 194      42.324  45.101  80.479  1.00111.37           N
ANISOU 2195  N   ASP B 194    14817   9686  17810   1436   2827   -393       N
ATOM   2196  CA  ASP B 194      40.853  45.094  80.262  1.00115.72           C
ANISOU 2196  CA  ASP B 194    15047  10107  18813   1870   2907   -145       C
ATOM   2197  CB  ASP B 194      40.455  46.152  79.233  1.00120.72           C
ANISOU 2197  CB  ASP B 194    15605  10336  19924   2166   2932    292       C
ATOM   2198  CG  ASP B 194      40.791  47.566  79.672  1.00127.56           C
ANISOU 2198  CG  ASP B 194    16803  10575  21089   2104   3385    111       C
ATOM   2199  OD1 ASP B 194      41.969  47.834  79.993  1.00126.29           O
ANISOU 2199  OD1 ASP B 194    16977  10392  20614   1724   3428   -164       O
ATOM   2200  OD2 ASP B 194      39.872  48.388  79.693  1.00138.12           O
ANISOU 2200  OD2 ASP B 194    18051  11440  22986   2433   3701    252       O
ATOM   2201  C   ASP B 194      40.375  43.711  79.794  1.00112.35           C
ANISOU 2201  C   ASP B 194    14282  10237  18168   1969   2501     55       C
ATOM   2202  O   ASP B 194      39.151  43.529  79.774  1.00115.23           O
ANISOU 2202  O   ASP B 194    14351  10575  18853   2277   2552    214       O
ATOM   2203  N   VAL B 195      41.273  42.816  79.355  1.00106.33           N
ANISOU 2203  N   VAL B 195    13544   9933  16922   1730   2124     76       N
ATOM   2204  CA  VAL B 195      40.933  41.459  78.830  1.00 99.93           C
ANISOU 2204  CA  VAL B 195    12456   9640  15871   1781   1739    251       C
ATOM   2205  CB  VAL B 195      41.927  41.001  77.736  1.00 97.13           C
ANISOU 2205  CB  VAL B 195    12144   9602  15157   1611   1348    457       C
ATOM   2206  CG1 VAL B 195      41.967  41.969  76.553  1.00 98.44           C
ANISOU 2206  CG1 VAL B 195    12322   9523  15556   1745   1262    849       C
ATOM   2207  CG2 VAL B 195      41.648  39.577  77.252  1.00 93.89           C
ANISOU 2207  CG2 VAL B 195    11502   9696  14476   1619    999    576       C
ATOM   2208  C   VAL B 195      40.888  40.485  80.016  1.00 95.01           C
ANISOU 2208  C   VAL B 195    11837   9279  14981   1625   1825   -122       C
ATOM   2209  O   VAL B 195      41.817  40.533  80.852  1.00 91.01           O
ANISOU 2209  O   VAL B 195    11596   8783  14200   1325   1951   -459       O
ATOM   2210  N   SER B 196      39.849  39.640  80.075  1.00 92.59           N
ANISOU 2210  N   SER B 196    11243   9188  14749   1803   1745    -44       N
ATOM   2211  CA  SER B 196      39.647  38.586  81.106  1.00 89.85           C
ANISOU 2211  CA  SER B 196    10858   9118  14163   1684   1800   -334       C
ATOM   2212  CB  SER B 196      38.476  38.918  81.974  1.00 92.10           C
ANISOU 2212  CB  SER B 196    11032   9154  14806   1879   2172   -467       C
ATOM   2213  OG  SER B 196      38.808  39.926  82.907  1.00 95.29           O
ANISOU 2213  OG  SER B 196    11731   9173  15299   1768   2587   -783       O
ATOM   2214  C   SER B 196      39.451  37.210  80.468  1.00 87.17           C
ANISOU 2214  C   SER B 196    10284   9251  13585   1689   1414   -153       C
ATOM   2215  O   SER B 196      39.084  37.111  79.287  1.00 86.74           O
ANISOU 2215  O   SER B 196    10040   9287  13630   1839   1146    199       O
ATOM   2216  N   PRO B 197      39.622  36.106  81.249  1.00 81.05           N
ANISOU 2216  N   PRO B 197     9520   8780  12495   1518   1388   -384       N
ATOM   2217  CA  PRO B 197      39.192  34.774  80.821  1.00 77.34           C
ANISOU 2217  CA  PRO B 197     8820   8696  11869   1542   1106   -252       C
ATOM   2218  CB  PRO B 197      39.398  33.907  82.071  1.00 74.11           C
ANISOU 2218  CB  PRO B 197     8493   8476  11186   1352   1226   -570       C
ATOM   2219  CG  PRO B 197      40.476  34.610  82.833  1.00 73.84           C
ANISOU 2219  CG  PRO B 197     8779   8288  10987   1127   1410   -826       C
ATOM   2220  CD  PRO B 197      40.210  36.080  82.594  1.00 78.41           C
ANISOU 2220  CD  PRO B 197     9425   8430  11935   1275   1629   -772       C
ATOM   2221  C   PRO B 197      37.713  34.787  80.390  1.00 80.39           C
ANISOU 2221  C   PRO B 197     8869   9036  12637   1835   1095    -12       C
ATOM   2222  O   PRO B 197      36.926  35.497  80.988  1.00 82.54           O
ANISOU 2222  O   PRO B 197     9075   9025  13260   2003   1403    -72       O
ATOM   2223  N   SER B 198      37.382  34.017  79.353  1.00 78.39           N
ANISOU 2223  N   SER B 198     8411   9062  12311   1877    751    255       N
ATOM   2224  CA  SER B 198      36.053  33.988  78.700  1.00 79.25           C
ANISOU 2224  CA  SER B 198     8163   9199  12747   2118    635    562       C
ATOM   2225  CB  SER B 198      36.134  33.377  77.336  1.00 74.95           C
ANISOU 2225  CB  SER B 198     7517   8948  12011   2066    211    857       C
ATOM   2226  OG  SER B 198      36.019  31.971  77.433  1.00 71.46           O
ANISOU 2226  OG  SER B 198     7003   8857  11291   1918     58    755       O
ATOM   2227  C   SER B 198      35.069  33.212  79.576  1.00 82.39           C
ANISOU 2227  C   SER B 198     8353   9717  13234   2161    777    417       C
ATOM   2228  O   SER B 198      35.526  32.485  80.488  1.00 79.66           O
ANISOU 2228  O   SER B 198     8160   9501  12606   1973    881    115       O
ATOM   2229  N   GLU B 199      33.777  33.370  79.274  1.00 89.80           N
ANISOU 2229  N   GLU B 199     8940  10623  14557   2395    769    657       N
ATOM   2230  CA  GLU B 199      32.644  32.682  79.941  1.00 94.40           C
ANISOU 2230  CA  GLU B 199     9245  11324  15299   2465    892    591       C
ATOM   2231  CB  GLU B 199      31.326  33.115  79.289  1.00100.69           C
ANISOU 2231  CB  GLU B 199     9613  12066  16578   2748    821    969       C
ATOM   2232  CG  GLU B 199      30.105  32.953  80.176  1.00104.30           C
ANISOU 2232  CG  GLU B 199     9773  12476  17379   2899   1115    893       C
ATOM   2233  CD  GLU B 199      29.158  34.154  80.211  1.00112.87           C
ANISOU 2233  CD  GLU B 199    10591  13201  19093   3253   1382   1105       C
ATOM   2234  OE1 GLU B 199      29.635  35.293  80.019  1.00117.14           O
ANISOU 2234  OE1 GLU B 199    11307  13402  19795   3365   1507   1162       O
ATOM   2235  OE2 GLU B 199      27.946  33.961  80.448  1.00116.69           O
ANISOU 2235  OE2 GLU B 199    10681  13725  19930   3421   1488   1219       O
ATOM   2236  C   GLU B 199      32.872  31.171  79.866  1.00 93.20           C
ANISOU 2236  C   GLU B 199     9101  11579  14730   2227    642    502       C
ATOM   2237  O   GLU B 199      32.800  30.518  80.923  1.00 93.93           O
ANISOU 2237  O   GLU B 199     9245  11742  14703   2125    838    229       O
ATOM   2238  N   TYR B 200      33.176  30.649  78.675  1.00 96.61           N
ANISOU 2238  N   TYR B 200     9513  12254  14939   2128    246    716       N
ATOM   2239  CA  TYR B 200      33.301  29.186  78.426  1.00101.13           C
ANISOU 2239  CA  TYR B 200    10080  13189  15156   1910      8    661       C
ATOM   2240  CB  TYR B 200      33.433  28.842  76.931  1.00110.97           C
ANISOU 2240  CB  TYR B 200    11281  14656  16223   1825   -403    938       C
ATOM   2241  CG  TYR B 200      33.698  27.371  76.685  1.00120.38           C
ANISOU 2241  CG  TYR B 200    12534  16162  17041   1580   -591    833       C
ATOM   2242  CD1 TYR B 200      32.669  26.438  76.624  1.00126.49           C
ANISOU 2242  CD1 TYR B 200    13049  17152  17859   1531   -698    882       C
ATOM   2243  CE1 TYR B 200      32.928  25.082  76.446  1.00129.86           C
ANISOU 2243  CE1 TYR B 200    13563  17818  17959   1297   -826    762       C
ATOM   2244  CZ  TYR B 200      34.239  24.628  76.367  1.00127.06           C
ANISOU 2244  CZ  TYR B 200    13539  17484  17252   1139   -830    598       C
ATOM   2245  OH  TYR B 200      34.556  23.307  76.206  1.00116.60           O
ANISOU 2245  OH  TYR B 200    12316  16344  15641    930   -909    479       O
ATOM   2246  CE2 TYR B 200      35.278  25.538  76.452  1.00126.05           C
ANISOU 2246  CE2 TYR B 200    13640  17172  17082   1192   -733    560       C
ATOM   2247  CD2 TYR B 200      35.001  26.888  76.617  1.00125.17           C
ANISOU 2247  CD2 TYR B 200    13458  16826  17272   1395   -619    666       C
ATOM   2248  C   TYR B 200      34.448  28.595  79.276  1.00 91.91           C
ANISOU 2248  C   TYR B 200     9240  12060  13618   1701    137    326       C
ATOM   2249  O   TYR B 200      34.332  27.428  79.741  1.00 84.18           O
ANISOU 2249  O   TYR B 200     8243  11284  12457   1568    131    188       O
ATOM   2250  N   CYS B 201      35.538  29.334  79.478  1.00 89.36           N
ANISOU 2250  N   CYS B 201     9199  11562  13189   1657    241    216       N
ATOM   2251  CA  CYS B 201      36.697  28.861  80.282  1.00 86.21           C
ANISOU 2251  CA  CYS B 201     9086  11219  12449   1450    336    -58       C
ATOM   2252  CB  CYS B 201      37.855  29.846  80.200  1.00 85.10           C
ANISOU 2252  CB  CYS B 201     9208  10894  12231   1398    387   -102       C
ATOM   2253  SG  CYS B 201      39.097  29.609  81.496  0.99 83.70           S
ANISOU 2253  SG  CYS B 201     9329  10742  11731   1159    564   -434       S
ATOM   2254  C   CYS B 201      36.261  28.589  81.734  1.00 84.84           C
ANISOU 2254  C   CYS B 201     8910  11014  12309   1427    634   -310       C
ATOM   2255  O   CYS B 201      36.718  27.600  82.318  1.00 81.20           O
ANISOU 2255  O   CYS B 201     8547  10735  11569   1258    627   -459       O
ATOM   2256  N   MET B 202      35.385  29.409  82.306  1.00 88.35           N
ANISOU 2256  N   MET B 202     9244  11231  13090   1592    904   -347       N
ATOM   2257  CA  MET B 202      34.927  29.184  83.705  1.00 88.58           C
ANISOU 2257  CA  MET B 202     9290  11228  13136   1554   1230   -602       C
ATOM   2258  CB  MET B 202      34.304  30.450  84.301  1.00 99.50           C
ANISOU 2258  CB  MET B 202    10654  12262  14889   1728   1604   -685       C
ATOM   2259  CG  MET B 202      35.352  31.560  84.529  1.00108.15           C
ANISOU 2259  CG  MET B 202    12076  13102  15911   1652   1742   -826       C
ATOM   2260  SD  MET B 202      36.966  31.004  85.268  1.00113.84           S
ANISOU 2260  SD  MET B 202    13179  14016  16057   1281   1675  -1086       S
ATOM   2261  CE  MET B 202      36.483  30.478  86.920  1.00108.00           C
ANISOU 2261  CE  MET B 202    12503  13341  15189   1149   2011  -1394       C
ATOM   2262  C   MET B 202      33.981  27.979  83.787  1.00 78.52           C
ANISOU 2262  C   MET B 202     7763  10196  11873   1550   1158   -552       C
ATOM   2263  O   MET B 202      33.990  27.315  84.819  1.00 73.63           O
ANISOU 2263  O   MET B 202     7222   9671  11083   1420   1318   -751       O
ATOM   2264  N   GLU B 203      33.230  27.670  82.737  1.00 74.32           N
ANISOU 2264  N   GLU B 203     6950   9781  11507   1655    912   -289       N
ATOM   2265  CA  GLU B 203      32.408  26.433  82.714  1.00 72.87           C
ANISOU 2265  CA  GLU B 203     6538   9850  11299   1597    806   -242       C
ATOM   2266  CB  GLU B 203      31.538  26.294  81.456  1.00 77.78           C
ANISOU 2266  CB  GLU B 203     6836  10597  12120   1691    510     72       C
ATOM   2267  CG  GLU B 203      30.082  26.725  81.635  1.00 86.55           C
ANISOU 2267  CG  GLU B 203     7559  11631  13693   1902    660    205       C
ATOM   2268  CD  GLU B 203      29.109  26.198  80.574  1.00 94.65           C
ANISOU 2268  CD  GLU B 203     8217  12891  14853   1914    332    506       C
ATOM   2269  OE1 GLU B 203      29.336  25.051  80.078  1.00 99.44           O
ANISOU 2269  OE1 GLU B 203     8873  13759  15149   1693     72    503       O
ATOM   2270  OE2 GLU B 203      28.117  26.924  80.227  1.00 94.55           O
ANISOU 2270  OE2 GLU B 203     7861  12800  15263   2133    336    754       O
ATOM   2271  C   GLU B 203      33.396  25.282  82.849  1.00 65.42           C
ANISOU 2271  C   GLU B 203     5825   9111   9919   1354    670   -365       C
ATOM   2272  O   GLU B 203      33.265  24.489  83.770  1.00 61.08           O
ANISOU 2272  O   GLU B 203     5306   8653   9247   1247    810   -519       O
ATOM   2273  N   TYR B 204      34.407  25.261  81.992  1.00 64.63           N
ANISOU 2273  N   TYR B 204     5894   9060   9604   1278    433   -290       N
ATOM   2274  CA  TYR B 204      35.308  24.099  81.824  1.00 61.66           C
ANISOU 2274  CA  TYR B 204     5684   8877   8867   1080    273   -343       C
ATOM   2275  CB  TYR B 204      36.139  24.288  80.551  1.00 66.51           C
ANISOU 2275  CB  TYR B 204     6404   9520   9347   1049     17   -201       C
ATOM   2276  CG  TYR B 204      36.750  23.000  80.085  1.00 73.84           C
ANISOU 2276  CG  TYR B 204     7425  10641   9987    880   -147   -211       C
ATOM   2277  CD1 TYR B 204      36.157  22.187  79.131  1.00 79.81           C
ANISOU 2277  CD1 TYR B 204     8052  11554  10717    820   -352    -94       C
ATOM   2278  CE1 TYR B 204      36.725  20.963  78.789  1.00 87.83           C
ANISOU 2278  CE1 TYR B 204     9184  12701  11483    658   -438   -141       C
ATOM   2279  CZ  TYR B 204      37.891  20.519  79.413  1.00 90.27           C
ANISOU 2279  CZ  TYR B 204     9703  12995  11599    585   -332   -267       C
ATOM   2280  OH  TYR B 204      38.521  19.328  79.122  1.00 89.82           O
ANISOU 2280  OH  TYR B 204     9759  13025  11342    457   -373   -302       O
ATOM   2281  CE2 TYR B 204      38.480  21.326  80.369  1.00 87.93           C
ANISOU 2281  CE2 TYR B 204     9505  12585  11317    637   -172   -353       C
ATOM   2282  CD2 TYR B 204      37.897  22.539  80.706  1.00 83.26           C
ANISOU 2282  CD2 TYR B 204     8833  11857  10943    766    -74   -346       C
ATOM   2283  C   TYR B 204      36.074  23.876  83.143  1.00 55.05           C
ANISOU 2283  C   TYR B 204     5068   8023   7823    962    485   -571       C
ATOM   2284  O   TYR B 204      36.262  22.733  83.598  1.00 52.56           O
ANISOU 2284  O   TYR B 204     4796   7857   7315    832    479   -636       O
ATOM   2285  N   ILE B 205      36.421  24.948  83.833  1.00 52.67           N
ANISOU 2285  N   ILE B 205     4901   7538   7570    994    687   -689       N
ATOM   2286  CA  ILE B 205      37.139  24.853  85.132  1.00 52.82           C
ANISOU 2286  CA  ILE B 205     5142   7566   7362    841    875   -902       C
ATOM   2287  CB  ILE B 205      37.716  26.230  85.493  1.00 56.39           C
ANISOU 2287  CB  ILE B 205     5777   7797   7849    843   1034  -1013       C
ATOM   2288  CG1 ILE B 205      38.940  26.485  84.594  1.00 57.08           C
ANISOU 2288  CG1 ILE B 205     5997   7899   7792    788    805   -913       C
ATOM   2289  CG2 ILE B 205      38.072  26.333  86.969  1.00 57.20           C
ANISOU 2289  CG2 ILE B 205     6080   7892   7761    675   1283  -1255       C
ATOM   2290  CD1 ILE B 205      39.563  27.839  84.753  1.00 60.19           C
ANISOU 2290  CD1 ILE B 205     6571   8069   8229    769    927   -996       C
ATOM   2291  C   ILE B 205      36.247  24.197  86.200  1.00 52.96           C
ANISOU 2291  C   ILE B 205     5071   7650   7400    808   1082  -1013       C
ATOM   2292  O   ILE B 205      36.712  23.250  86.862  1.00 50.20           O
ANISOU 2292  O   ILE B 205     4825   7457   6791    650   1077  -1074       O
ATOM   2293  N   SER B 206      34.989  24.623  86.323  1.00 55.05           N
ANISOU 2293  N   SER B 206     5130   7808   7979    958   1256  -1008       N
ATOM   2294  CA  SER B 206      33.971  23.978  87.186  1.00 55.01           C
ANISOU 2294  CA  SER B 206     4986   7872   8042    941   1460  -1085       C
ATOM   2295  CB  SER B 206      32.679  24.704  87.123  1.00 58.46           C
ANISOU 2295  CB  SER B 206     5162   8155   8896   1148   1651  -1045       C
ATOM   2296  OG  SER B 206      32.795  25.957  87.783  1.00 61.95           O
ANISOU 2296  OG  SER B 206     5748   8341   9448   1209   1957  -1206       O
ATOM   2297  C   SER B 206      33.791  22.518  86.773  1.00 53.48           C
ANISOU 2297  C   SER B 206     4680   7912   7728    852   1242   -973       C
ATOM   2298  O   SER B 206      33.672  21.644  87.665  1.00 55.30           O
ANISOU 2298  O   SER B 206     4953   8253   7803    724   1357  -1059       O
ATOM   2299  N   HIS B 207      33.756  22.258  85.468  1.00 51.32           N
ANISOU 2299  N   HIS B 207     4283   7703   7512    900    949   -788       N
ATOM   2300  CA  HIS B 207      33.493  20.902  84.931  1.00 48.63           C
ANISOU 2300  CA  HIS B 207     3840   7554   7081    800    753   -695       C
ATOM   2301  CB  HIS B 207      33.372  20.938  83.414  1.00 47.96           C
ANISOU 2301  CB  HIS B 207     3634   7517   7071    845    452   -506       C
ATOM   2302  CG  HIS B 207      33.071  19.584  82.869  1.00 46.58           C
ANISOU 2302  CG  HIS B 207     3384   7518   6795    706    281   -448       C
ATOM   2303  ND1 HIS B 207      31.895  18.921  83.167  1.00 47.09           N
ANISOU 2303  ND1 HIS B 207     3219   7668   7004    669    344   -438       N
ATOM   2304  CE1 HIS B 207      31.921  17.740  82.593  1.00 46.24           C
ANISOU 2304  CE1 HIS B 207     3127   7688   6753    508    181   -409       C
ATOM   2305  NE2 HIS B 207      33.078  17.620  81.915  1.00 43.86           N
ANISOU 2305  NE2 HIS B 207     3055   7380   6227    457     31   -402       N
ATOM   2306  CD2 HIS B 207      33.797  18.762  82.079  1.00 43.87           C
ANISOU 2306  CD2 HIS B 207     3177   7263   6229    579     82   -416       C
ATOM   2307  C   HIS B 207      34.579  19.937  85.411  1.00 45.67           C
ANISOU 2307  C   HIS B 207     3709   7276   6368    626    724   -768       C
ATOM   2308  O   HIS B 207      34.206  18.851  85.929  1.00 43.89           O
ANISOU 2308  O   HIS B 207     3449   7151   6076    524    783   -792       O
ATOM   2309  N   LEU B 208      35.850  20.349  85.295  1.00 44.05           N
ANISOU 2309  N   LEU B 208     3723   7033   5981    596    654   -786       N
ATOM   2310  CA  LEU B 208      37.011  19.570  85.810  1.00 43.37           C
ANISOU 2310  CA  LEU B 208     3843   7034   5600    452    629   -819       C
ATOM   2311  CB  LEU B 208      38.325  20.283  85.481  1.00 43.67           C
ANISOU 2311  CB  LEU B 208     4056   7025   5509    441    534   -810       C
ATOM   2312  CG  LEU B 208      38.680  20.365  83.998  1.00 43.44           C
ANISOU 2312  CG  LEU B 208     4004   6988   5513    494    311   -685       C
ATOM   2313  CD1 LEU B 208      39.729  21.435  83.770  1.00 43.82           C
ANISOU 2313  CD1 LEU B 208     4194   6950   5503    502    277   -688       C
ATOM   2314  CD2 LEU B 208      39.154  19.024  83.470  1.00 42.21           C
ANISOU 2314  CD2 LEU B 208     3877   6944   5216    411    185   -617       C
ATOM   2315  C   LEU B 208      36.894  19.340  87.320  1.00 43.00           C
ANISOU 2315  C   LEU B 208     3874   7021   5443    357    858   -938       C
ATOM   2316  O   LEU B 208      37.072  18.201  87.724  1.00 42.10           O
ANISOU 2316  O   LEU B 208     3794   7014   5186    255    848   -906       O
ATOM   2317  N   GLU B 209      36.623  20.368  88.123  1.00 45.11           N
ANISOU 2317  N   GLU B 209     4185   7190   5764    379   1072  -1069       N
ATOM   2318  CA  GLU B 209      36.419  20.172  89.581  1.00 47.59           C
ANISOU 2318  CA  GLU B 209     4593   7550   5939    256   1316  -1199       C
ATOM   2319  CB  GLU B 209      35.873  21.392  90.301  1.00 51.32           C
ANISOU 2319  CB  GLU B 209     5099   7870   6530    296   1606  -1374       C
ATOM   2320  CG  GLU B 209      36.918  22.459  90.435  1.00 53.40           C
ANISOU 2320  CG  GLU B 209     5581   8039   6666    240   1606  -1464       C
ATOM   2321  CD  GLU B 209      36.401  23.792  90.914  1.00 59.82           C
ANISOU 2321  CD  GLU B 209     6445   8631   7652    299   1907  -1646       C
ATOM   2322  OE1 GLU B 209      35.230  23.855  91.356  1.00 64.14           O
ANISOU 2322  OE1 GLU B 209     6860   9111   8399    377   2163  -1718       O
ATOM   2323  OE2 GLU B 209      37.158  24.772  90.819  1.00 63.19           O
ANISOU 2323  OE2 GLU B 209     7035   8936   8037    267   1905  -1715       O
ATOM   2324  C   GLU B 209      35.416  19.045  89.720  1.00 49.02           C
ANISOU 2324  C   GLU B 209     4606   7821   6198    244   1363  -1147       C
ATOM   2325  O   GLU B 209      35.807  17.995  90.269  1.00 49.20           O
ANISOU 2325  O   GLU B 209     4715   7967   6009    110   1342  -1107       O
ATOM   2326  N   ASN B 210      34.209  19.257  89.170  1.00 49.54           N
ANISOU 2326  N   ASN B 210     4424   7826   6570    377   1404  -1120       N
ATOM   2327  CA  ASN B 210      33.064  18.324  89.275  1.00 49.63           C
ANISOU 2327  CA  ASN B 210     4227   7917   6711    356   1469  -1078       C
ATOM   2328  CB  ASN B 210      31.866  18.823  88.481  1.00 53.05           C
ANISOU 2328  CB  ASN B 210     4351   8293   7513    518   1457  -1010       C
ATOM   2329  CG  ASN B 210      31.263  20.098  89.027  1.00 55.53           C
ANISOU 2329  CG  ASN B 210     4594   8447   8055    656   1739  -1112       C
ATOM   2330  OD1 ASN B 210      31.598  20.540  90.121  1.00 58.01           O
ANISOU 2330  OD1 ASN B 210     5109   8700   8231    595   1991  -1280       O
ATOM   2331  ND2 ASN B 210      30.395  20.711  88.248  1.00 56.98           N
ANISOU 2331  ND2 ASN B 210     4500   8560   8590    835   1701  -1004       N
ATOM   2332  C   ASN B 210      33.481  16.930  88.792  1.00 46.99           C
ANISOU 2332  C   ASN B 210     3923   7703   6226    246   1255   -963       C
ATOM   2333  O   ASN B 210      33.214  15.973  89.499  1.00 45.39           O
ANISOU 2333  O   ASN B 210     3734   7577   5935    131   1357   -965       O
ATOM   2334  N   LEU B 211      34.121  16.820  87.630  1.00 46.12           N
ANISOU 2334  N   LEU B 211     3838   7594   6091    275    995   -869       N
ATOM   2335  CA  LEU B 211      34.607  15.519  87.099  1.00 46.12           C
ANISOU 2335  CA  LEU B 211     3898   7664   5961    174    832   -782       C
ATOM   2336  CB  LEU B 211      35.432  15.776  85.837  1.00 43.89           C
ANISOU 2336  CB  LEU B 211     3678   7355   5641    220    598   -715       C
ATOM   2337  CG  LEU B 211      34.669  15.741  84.520  1.00 42.21           C
ANISOU 2337  CG  LEU B 211     3289   7160   5588    247    423   -644       C
ATOM   2338  CD1 LEU B 211      35.647  15.806  83.373  1.00 41.22           C
ANISOU 2338  CD1 LEU B 211     3288   7023   5350    248    223   -587       C
ATOM   2339  CD2 LEU B 211      33.842  14.497  84.408  1.00 42.23           C
ANISOU 2339  CD2 LEU B 211     3181   7232   5632    126    420   -627       C
ATOM   2340  C   LEU B 211      35.476  14.812  88.148  1.00 48.40           C
ANISOU 2340  C   LEU B 211     4387   7997   6004     62    917   -784       C
ATOM   2341  O   LEU B 211      35.267  13.620  88.443  1.00 51.86           O
ANISOU 2341  O   LEU B 211     4826   8478   6399    -34    954   -737       O
ATOM   2342  N   CYS B 212      36.440  15.537  88.686  1.00 48.14           N
ANISOU 2342  N   CYS B 212     4517   7956   5816     61    938   -820       N
ATOM   2343  CA  CYS B 212      37.422  15.026  89.659  1.00 48.89           C
ANISOU 2343  CA  CYS B 212     4792   8126   5656    -52    968   -780       C
ATOM   2344  CB  CYS B 212      38.433  16.123  89.923  1.00 49.57           C
ANISOU 2344  CB  CYS B 212     5018   8207   5608    -58    937   -828       C
ATOM   2345  SG  CYS B 212      39.833  15.554  90.887  0.99 48.15           S
ANISOU 2345  SG  CYS B 212     5018   8164   5114   -207    882   -717       S
ATOM   2346  C   CYS B 212      36.719  14.615  90.951  1.00 50.89           C
ANISOU 2346  C   CYS B 212     5055   8441   5839   -157   1186   -823       C
ATOM   2347  O   CYS B 212      37.019  13.564  91.477  1.00 55.95           O
ANISOU 2347  O   CYS B 212     5759   9149   6347   -252   1192   -720       O
ATOM   2348  N   GLU B 213      35.788  15.425  91.411  1.00 52.07           N
ANISOU 2348  N   GLU B 213     5136   8553   6094   -131   1379   -960       N
ATOM   2349  CA  GLU B 213      34.917  15.128  92.571  1.00 55.42           C
ANISOU 2349  CA  GLU B 213     5547   9025   6482   -228   1639  -1026       C
ATOM   2350  CB  GLU B 213      33.854  16.225  92.651  1.00 60.45           C
ANISOU 2350  CB  GLU B 213     6051   9565   7350   -128   1852  -1181       C
ATOM   2351  CG  GLU B 213      32.787  16.032  93.702  1.00 67.15           C
ANISOU 2351  CG  GLU B 213     6843  10443   8228   -202   2168  -1270       C
ATOM   2352  CD  GLU B 213      33.278  16.563  95.018  1.00 74.17           C
ANISOU 2352  CD  GLU B 213     7987  11368   8823   -348   2376  -1405       C
ATOM   2353  OE1 GLU B 213      34.544  16.580  95.185  1.00 73.63           O
ANISOU 2353  OE1 GLU B 213     8131  11365   8477   -442   2205  -1359       O
ATOM   2354  OE2 GLU B 213      32.404  16.995  95.838  1.00 84.20           O
ANISOU 2354  OE2 GLU B 213     9238  12605  10148   -377   2712  -1558       O
ATOM   2355  C   GLU B 213      34.286  13.746  92.376  1.00 52.55           C
ANISOU 2355  C   GLU B 213     5066   8702   6199   -273   1622   -914       C
ATOM   2356  O   GLU B 213      34.206  12.970  93.313  1.00 55.95           O
ANISOU 2356  O   GLU B 213     5571   9206   6481   -404   1742   -871       O
ATOM   2357  N   GLU B 214      33.820  13.455  91.180  1.00 48.38           N
ANISOU 2357  N   GLU B 214     4365   8126   5890   -191   1478   -866       N
ATOM   2358  CA  GLU B 214      33.010  12.249  90.932  1.00 47.29           C
ANISOU 2358  CA  GLU B 214     4096   8007   5863   -262   1486   -798       C
ATOM   2359  CB  GLU B 214      32.165  12.483  89.687  1.00 47.15           C
ANISOU 2359  CB  GLU B 214     3839   7959   6114   -180   1360   -799       C
ATOM   2360  CG  GLU B 214      31.092  13.545  89.893  1.00 48.42           C
ANISOU 2360  CG  GLU B 214     3791   8106   6501    -79   1516   -881       C
ATOM   2361  CD  GLU B 214      30.058  13.159  90.897  1.00 48.79           C
ANISOU 2361  CD  GLU B 214     3725   8194   6617   -160   1790   -925       C
ATOM   2362  OE1 GLU B 214      29.938  11.937  91.122  1.00 47.63           O
ANISOU 2362  OE1 GLU B 214     3607   8094   6394   -305   1800   -865       O
ATOM   2363  OE2 GLU B 214      29.485  14.073  91.499  1.00 50.51           O
ANISOU 2363  OE2 GLU B 214     3861   8380   6950    -84   2016  -1020       O
ATOM   2364  C   GLU B 214      33.927  11.033  90.790  1.00 45.44           C
ANISOU 2364  C   GLU B 214     4014   7774   5476   -342   1365   -667       C
ATOM   2365  O   GLU B 214      33.632   9.993  91.470  1.00 43.79           O
ANISOU 2365  O   GLU B 214     3832   7587   5216   -460   1482   -603       O
ATOM   2366  N   ASN B 215      34.985  11.172  89.966  1.00 42.75           N
ANISOU 2366  N   ASN B 215     3764   7396   5083   -276   1167   -619       N
ATOM   2367  CA  ASN B 215      35.883  10.064  89.591  1.00 43.13           C
ANISOU 2367  CA  ASN B 215     3928   7405   5055   -311   1066   -493       C
ATOM   2368  CB  ASN B 215      35.258   9.224  88.487  1.00 43.02           C
ANISOU 2368  CB  ASN B 215     3821   7323   5201   -349   1000   -495       C
ATOM   2369  CG  ASN B 215      36.071   8.011  88.093  1.00 42.11           C
ANISOU 2369  CG  ASN B 215     3837   7115   5047   -387    964   -392       C
ATOM   2370  OD1 ASN B 215      37.292   8.107  87.920  1.00 39.63           O
ANISOU 2370  OD1 ASN B 215     3638   6775   4643   -316    891   -322       O
ATOM   2371  ND2 ASN B 215      35.386   6.897  87.890  1.00 42.29           N
ANISOU 2371  ND2 ASN B 215     3833   7074   5162   -501   1030   -386       N
ATOM   2372  C   ASN B 215      37.244  10.616  89.182  1.00 44.48           C
ANISOU 2372  C   ASN B 215     4212   7566   5119   -230    919   -452       C
ATOM   2373  O   ASN B 215      37.371  11.195  88.097  1.00 46.35           O
ANISOU 2373  O   ASN B 215     4410   7764   5435   -152    791   -497       O
ATOM   2374  N   LYS B 216      38.255  10.355  90.000  1.00 47.76           N
ANISOU 2374  N   LYS B 216     4757   8028   5360   -261    928   -341       N
ATOM   2375  CA  LYS B 216      39.601  10.936  89.815  1.00 48.73           C
ANISOU 2375  CA  LYS B 216     4964   8174   5374   -207    799   -285       C
ATOM   2376  CB  LYS B 216      40.473  10.576  91.017  1.00 51.74           C
ANISOU 2376  CB  LYS B 216     5446   8659   5552   -285    816   -131       C
ATOM   2377  CG  LYS B 216      40.515  11.686  92.065  1.00 56.91           C
ANISOU 2377  CG  LYS B 216     6166   9435   6018   -371    863   -223       C
ATOM   2378  CD  LYS B 216      40.651  11.239  93.503  1.00 62.12           C
ANISOU 2378  CD  LYS B 216     6916  10233   6450   -521    942   -113       C
ATOM   2379  CE  LYS B 216      39.314  11.114  94.212  1.00 67.85           C
ANISOU 2379  CE  LYS B 216     7629  10966   7181   -601   1158   -226       C
ATOM   2380  NZ  LYS B 216      39.333  10.040  95.243  1.00 72.25           N
ANISOU 2380  NZ  LYS B 216     8252  11611   7587   -726   1227    -39       N
ATOM   2381  C   LYS B 216      40.149  10.548  88.428  1.00 46.61           C
ANISOU 2381  C   LYS B 216     4688   7806   5215   -127    678   -248       C
ATOM   2382  O   LYS B 216      40.833  11.386  87.823  1.00 45.71           O
ANISOU 2382  O   LYS B 216     4591   7692   5085    -64    573   -274       O
ATOM   2383  N   LEU B 217      39.838   9.363  87.907  1.00 46.23           N
ANISOU 2383  N   LEU B 217     4630   7665   5267   -148    712   -207       N
ATOM   2384  CA  LEU B 217      40.409   8.905  86.607  1.00 44.83           C
ANISOU 2384  CA  LEU B 217     4486   7380   5166   -101    642   -194       C
ATOM   2385  CB  LEU B 217      40.413   7.374  86.550  1.00 44.65           C
ANISOU 2385  CB  LEU B 217     4514   7233   5217   -147    748   -107       C
ATOM   2386  CG  LEU B 217      41.205   6.635  87.626  1.00 44.96           C
ANISOU 2386  CG  LEU B 217     4604   7269   5208   -133    823    102       C
ATOM   2387  CD1 LEU B 217      41.355   5.170  87.274  1.00 45.86           C
ANISOU 2387  CD1 LEU B 217     4780   7192   5451   -142    942    192       C
ATOM   2388  CD2 LEU B 217      42.571   7.220  87.843  1.00 46.33           C
ANISOU 2388  CD2 LEU B 217     4792   7519   5292    -46    731    225       C
ATOM   2389  C   LEU B 217      39.608   9.499  85.422  1.00 45.68           C
ANISOU 2389  C   LEU B 217     4525   7473   5355   -102    556   -341       C
ATOM   2390  O   LEU B 217      40.221   9.762  84.367  1.00 46.78           O
ANISOU 2390  O   LEU B 217     4707   7576   5491    -59    466   -355       O
ATOM   2391  N   SER B 218      38.294   9.706  85.562  1.00 43.81           N
ANISOU 2391  N   SER B 218     4174   7278   5193   -152    581   -426       N
ATOM   2392  CA  SER B 218      37.486  10.472  84.583  1.00 43.24           C
ANISOU 2392  CA  SER B 218     3988   7233   5209   -141    468   -514       C
ATOM   2393  CB  SER B 218      36.045  10.591  85.034  1.00 43.04           C
ANISOU 2393  CB  SER B 218     3789   7262   5302   -185    532   -564       C
ATOM   2394  OG  SER B 218      35.455   9.314  85.097  1.00 42.36           O
ANISOU 2394  OG  SER B 218     3688   7147   5257   -316    606   -558       O
ATOM   2395  C   SER B 218      38.153  11.840  84.394  1.00 42.81           C
ANISOU 2395  C   SER B 218     3953   7202   5110    -29    380   -520       C
ATOM   2396  O   SER B 218      38.433  12.220  83.279  1.00 43.67           O
ANISOU 2396  O   SER B 218     4078   7294   5220     -2    256   -524       O
ATOM   2397  N   PHE B 219      38.439  12.538  85.485  1.00 43.59           N
ANISOU 2397  N   PHE B 219     4074   7336   5151      9    455   -524       N
ATOM   2398  CA  PHE B 219      39.152  13.829  85.445  1.00 45.14           C
ANISOU 2398  CA  PHE B 219     4316   7534   5298     85    398   -542       C
ATOM   2399  CB  PHE B 219      39.352  14.398  86.861  1.00 46.35           C
ANISOU 2399  CB  PHE B 219     4523   7733   5353     60    518   -576       C
ATOM   2400  CG  PHE B 219      40.520  15.350  86.936  1.00 44.32           C
ANISOU 2400  CG  PHE B 219     4369   7482   4987     76    457   -573       C
ATOM   2401  CD1 PHE B 219      40.465  16.571  86.300  1.00 43.86           C
ANISOU 2401  CD1 PHE B 219     4295   7359   5007    148    407   -633       C
ATOM   2402  CE1 PHE B 219      41.545  17.432  86.310  1.00 43.97           C
ANISOU 2402  CE1 PHE B 219     4408   7367   4930    139    355   -633       C
ATOM   2403  CZ  PHE B 219      42.682  17.097  86.973  1.00 44.11           C
ANISOU 2403  CZ  PHE B 219     4515   7470   4773     53    334   -566       C
ATOM   2404  CD2 PHE B 219      41.688  15.006  87.575  1.00 44.53           C
ANISOU 2404  CD2 PHE B 219     4493   7577   4846     14    437   -485       C
ATOM   2405  CE2 PHE B 219      42.757  15.886  87.612  1.00 45.20           C
ANISOU 2405  CE2 PHE B 219     4651   7686   4836      0    367   -478       C
ATOM   2406  C   PHE B 219      40.508  13.645  84.740  1.00 43.74           C
ANISOU 2406  C   PHE B 219     4248   7333   5034    103    300   -469       C
ATOM   2407  O   PHE B 219      40.864  14.471  83.892  1.00 43.40           O
ANISOU 2407  O   PHE B 219     4219   7268   5003    154    202   -479       O
ATOM   2408  N   LEU B 220      41.276  12.632  85.141  1.00 43.48           N
ANISOU 2408  N   LEU B 220     4285   7303   4932     70    342   -379       N
ATOM   2409  CA  LEU B 220      42.651  12.434  84.648  1.00 44.05           C
ANISOU 2409  CA  LEU B 220     4431   7353   4952    104    292   -288       C
ATOM   2410  CB  LEU B 220      43.260  11.220  85.333  1.00 44.07           C
ANISOU 2410  CB  LEU B 220     4465   7348   4932     87    370   -151       C
ATOM   2411  CG  LEU B 220      44.717  10.982  84.923  1.00 41.55           C
ANISOU 2411  CG  LEU B 220     4178   7005   4605    144    346    -25       C
ATOM   2412  CD1 LEU B 220      45.548  12.098  85.480  1.00 39.95           C
ANISOU 2412  CD1 LEU B 220     3966   6917   4295    140    261     11       C
ATOM   2413  CD2 LEU B 220      45.208   9.606  85.361  1.00 41.91           C
ANISOU 2413  CD2 LEU B 220     4230   6992   4702    161    443    141       C
ATOM   2414  C   LEU B 220      42.655  12.236  83.119  1.00 46.01           C
ANISOU 2414  C   LEU B 220     4699   7525   5255    120    233   -323       C
ATOM   2415  O   LEU B 220      43.616  12.706  82.455  1.00 47.04           O
ANISOU 2415  O   LEU B 220     4876   7645   5351    159    178   -295       O
ATOM   2416  N   ALA B 221      41.663  11.525  82.590  1.00 44.87           N
ANISOU 2416  N   ALA B 221     4531   7342   5175     62    250   -381       N
ATOM   2417  CA  ALA B 221      41.456  11.338  81.137  1.00 47.27           C
ANISOU 2417  CA  ALA B 221     4869   7603   5486     18    183   -437       C
ATOM   2418  CB  ALA B 221      40.228  10.490  80.857  1.00 48.22           C
ANISOU 2418  CB  ALA B 221     4946   7712   5663    -97    198   -502       C
ATOM   2419  C   ALA B 221      41.350  12.705  80.448  1.00 44.64           C
ANISOU 2419  C   ALA B 221     4502   7322   5137     60     43   -456       C
ATOM   2420  O   ALA B 221      41.932  12.863  79.333  1.00 44.30           O
ANISOU 2420  O   ALA B 221     4538   7258   5033     49    -14   -454       O
ATOM   2421  N   HIS B 222      40.626  13.634  81.062  1.00 40.39           N
ANISOU 2421  N   HIS B 222     3857   6831   4657    104     15   -470       N
ATOM   2422  CA  HIS B 222      40.377  14.972  80.476  1.00 40.34           C
ANISOU 2422  CA  HIS B 222     3801   6838   4686    163    -98   -464       C
ATOM   2423  CB  HIS B 222      39.198  15.692  81.148  1.00 39.43           C
ANISOU 2423  CB  HIS B 222     3534   6740   4708    213    -74   -489       C
ATOM   2424  CG  HIS B 222      37.851  15.230  80.706  1.00 39.58           C
ANISOU 2424  CG  HIS B 222     3400   6807   4831    160   -127   -487       C
ATOM   2425  ND1 HIS B 222      37.402  13.955  80.931  1.00 39.60           N
ANISOU 2425  ND1 HIS B 222     3388   6831   4827     51    -67   -519       N
ATOM   2426  CE1 HIS B 222      36.182  13.819  80.437  1.00 40.38           C
ANISOU 2426  CE1 HIS B 222     3322   6991   5029     -7   -148   -507       C
ATOM   2427  NE2 HIS B 222      35.820  14.980  79.893  1.00 40.87           N
ANISOU 2427  NE2 HIS B 222     3275   7075   5176     80   -268   -444       N
ATOM   2428  CD2 HIS B 222      36.843  15.871  80.061  1.00 41.17           C
ANISOU 2428  CD2 HIS B 222     3438   7045   5160    188   -242   -438       C
ATOM   2429  C   HIS B 222      41.684  15.754  80.520  1.00 40.03           C
ANISOU 2429  C   HIS B 222     3863   6774   4572    218   -103   -432       C
ATOM   2430  O   HIS B 222      41.991  16.413  79.571  1.00 43.10           O
ANISOU 2430  O   HIS B 222     4285   7150   4939    235   -195   -403       O
ATOM   2431  N   ALA B 223      42.432  15.686  81.610  1.00 42.94           N
ANISOU 2431  N   ALA B 223     4271   7151   4891    224    -15   -423       N
ATOM   2432  CA  ALA B 223      43.767  16.331  81.725  1.00 42.04           C
ANISOU 2432  CA  ALA B 223     4233   7039   4700    240    -29   -381       C
ATOM   2433  CB  ALA B 223      44.361  16.043  83.082  1.00 40.85           C
ANISOU 2433  CB  ALA B 223     4096   6944   4479    206     44   -351       C
ATOM   2434  C   ALA B 223      44.654  15.793  80.602  1.00 40.84           C
ANISOU 2434  C   ALA B 223     4146   6865   4506    234    -55   -327       C
ATOM   2435  O   ALA B 223      45.136  16.577  79.816  1.00 41.62           O
ANISOU 2435  O   ALA B 223     4284   6948   4582    247   -117   -311       O
ATOM   2436  N   TYR B 224      44.812  14.471  80.517  1.00 40.75           N
ANISOU 2436  N   TYR B 224     4154   6834   4495    212     16   -304       N
ATOM   2437  CA  TYR B 224      45.653  13.805  79.494  1.00 40.39           C
ANISOU 2437  CA  TYR B 224     4184   6734   4426    206     60   -276       C
ATOM   2438  CB  TYR B 224      45.456  12.295  79.496  1.00 39.22           C
ANISOU 2438  CB  TYR B 224     4065   6516   4320    177    180   -282       C
ATOM   2439  CG  TYR B 224      46.196  11.639  78.361  1.00 39.45           C
ANISOU 2439  CG  TYR B 224     4196   6455   4337    162    274   -294       C
ATOM   2440  CD1 TYR B 224      47.562  11.787  78.245  1.00 40.24           C
ANISOU 2440  CD1 TYR B 224     4300   6541   4447    231    337   -205       C
ATOM   2441  CE1 TYR B 224      48.260  11.202  77.202  1.00 41.14           C
ANISOU 2441  CE1 TYR B 224     4507   6557   4564    225    473   -227       C
ATOM   2442  CZ  TYR B 224      47.576  10.512  76.219  1.00 40.84           C
ANISOU 2442  CZ  TYR B 224     4598   6440   4478    118    534   -363       C
ATOM   2443  OH  TYR B 224      48.241   9.923  75.193  1.00 39.54           O
ANISOU 2443  OH  TYR B 224     4560   6165   4296     88    709   -418       O
ATOM   2444  CE2 TYR B 224      46.203  10.368  76.313  1.00 41.03           C
ANISOU 2444  CE2 TYR B 224     4617   6498   4472     23    434   -447       C
ATOM   2445  CD2 TYR B 224      45.529  10.947  77.365  1.00 39.64           C
ANISOU 2445  CD2 TYR B 224     4312   6417   4330     60    308   -403       C
ATOM   2446  C   TYR B 224      45.330  14.354  78.098  1.00 41.81           C
ANISOU 2446  C   TYR B 224     4418   6906   4559    169    -27   -326       C
ATOM   2447  O   TYR B 224      46.191  14.890  77.412  1.00 43.06           O
ANISOU 2447  O   TYR B 224     4631   7060   4669    179    -40   -294       O
ATOM   2448  N   VAL B 225      44.084  14.206  77.680  1.00 45.29           N
ANISOU 2448  N   VAL B 225     4834   7363   5010    111    -93   -384       N
ATOM   2449  CA  VAL B 225      43.624  14.564  76.310  1.00 45.79           C
ANISOU 2449  CA  VAL B 225     4942   7452   5001     39   -210   -402       C
ATOM   2450  CB  VAL B 225      42.107  14.338  76.148  1.00 44.18           C
ANISOU 2450  CB  VAL B 225     4646   7304   4837    -34   -308   -435       C
ATOM   2451  CG1 VAL B 225      41.524  15.176  75.018  1.00 45.46           C
ANISOU 2451  CG1 VAL B 225     4787   7538   4945    -81   -496   -383       C
ATOM   2452  CG2 VAL B 225      41.808  12.866  75.949  1.00 43.69           C
ANISOU 2452  CG2 VAL B 225     4645   7207   4746   -159   -217   -517       C
ATOM   2453  C   VAL B 225      43.986  16.020  76.060  1.00 45.74           C
ANISOU 2453  C   VAL B 225     4928   7465   4986    103   -308   -335       C
ATOM   2454  O   VAL B 225      44.345  16.343  74.923  1.00 47.83           O
ANISOU 2454  O   VAL B 225     5279   7738   5152     57   -362   -309       O
ATOM   2455  N   PHE B 226      43.827  16.859  77.070  1.00 46.00           N
ANISOU 2455  N   PHE B 226     4873   7493   5109    188   -315   -317       N
ATOM   2456  CA  PHE B 226      44.059  18.305  76.946  1.00 48.74           C
ANISOU 2456  CA  PHE B 226     5219   7816   5482    245   -382   -265       C
ATOM   2457  CB  PHE B 226      43.632  19.046  78.202  1.00 53.76           C
ANISOU 2457  CB  PHE B 226     5773   8421   6229    313   -339   -295       C
ATOM   2458  CG  PHE B 226      42.598  20.061  77.853  1.00 63.55           C
ANISOU 2458  CG  PHE B 226     6930   9623   7591    375   -422   -255       C
ATOM   2459  CD1 PHE B 226      41.265  19.695  77.768  1.00 71.62           C
ANISOU 2459  CD1 PHE B 226     7819  10684   8709    384   -467   -249       C
ATOM   2460  CE1 PHE B 226      40.322  20.628  77.356  1.00 82.26           C
ANISOU 2460  CE1 PHE B 226     9047  12001  10204    462   -555   -163       C
ATOM   2461  CZ  PHE B 226      40.709  21.913  77.006  1.00 80.20           C
ANISOU 2461  CZ  PHE B 226     8831  11645   9995    533   -585    -85       C
ATOM   2462  CD2 PHE B 226      42.988  21.330  77.443  1.00 70.17           C
ANISOU 2462  CD2 PHE B 226     7814  10386   8461    418   -462   -193       C
ATOM   2463  CE2 PHE B 226      42.042  22.264  77.051  1.00 74.65           C
ANISOU 2463  CE2 PHE B 226     8291  10895   9177    501   -534   -112       C
ATOM   2464  C   PHE B 226      45.523  18.512  76.618  1.00 47.73           C
ANISOU 2464  C   PHE B 226     5192   7671   5269    232   -337   -231       C
ATOM   2465  O   PHE B 226      45.819  19.096  75.532  1.00 52.21           O
ANISOU 2465  O   PHE B 226     5829   8232   5777    208   -402   -178       O
ATOM   2466  N   TYR B 227      46.401  18.010  77.484  1.00 43.92           N
ANISOU 2466  N   TYR B 227     4708   7196   4781    238   -235   -237       N
ATOM   2467  CA  TYR B 227      47.854  18.014  77.212  1.00 41.96           C
ANISOU 2467  CA  TYR B 227     4508   6950   4482    226   -178   -182       C
ATOM   2468  CB  TYR B 227      48.635  17.325  78.336  1.00 42.11           C
ANISOU 2468  CB  TYR B 227     4470   7005   4524    239    -93   -145       C
ATOM   2469  CG  TYR B 227      49.004  18.239  79.466  1.00 41.81           C
ANISOU 2469  CG  TYR B 227     4392   7011   4482    219   -128   -131       C
ATOM   2470  CD1 TYR B 227      48.172  18.322  80.554  1.00 43.23           C
ANISOU 2470  CD1 TYR B 227     4541   7209   4673    212   -130   -188       C
ATOM   2471  CE1 TYR B 227      48.476  19.157  81.618  1.00 46.40           C
ANISOU 2471  CE1 TYR B 227     4944   7649   5035    154   -140   -208       C
ATOM   2472  CZ  TYR B 227      49.628  19.929  81.609  1.00 45.66           C
ANISOU 2472  CZ  TYR B 227     4866   7582   4898     91   -171   -164       C
ATOM   2473  OH  TYR B 227      49.823  20.746  82.695  1.00 50.22           O
ANISOU 2473  OH  TYR B 227     5470   8199   5413    -10   -177   -215       O
ATOM   2474  CE2 TYR B 227      50.467  19.874  80.509  1.00 43.18           C
ANISOU 2474  CE2 TYR B 227     4554   7254   4598    110   -177    -88       C
ATOM   2475  CD2 TYR B 227      50.149  19.033  79.451  1.00 42.10           C
ANISOU 2475  CD2 TYR B 227     4430   7073   4492    179   -145    -76       C
ATOM   2476  C   TYR B 227      48.084  17.424  75.813  1.00 38.03           C
ANISOU 2476  C   TYR B 227     4101   6435   3911    184   -146   -183       C
ATOM   2477  O   TYR B 227      48.742  18.069  75.010  1.00 40.45           O
ANISOU 2477  O   TYR B 227     4469   6737   4163    161   -157   -142       O
ATOM   2478  N   LYS B 228      47.528  16.261  75.518  1.00 36.57           N
ANISOU 2478  N   LYS B 228     3943   6237   3714    151    -96   -239       N
ATOM   2479  CA  LYS B 228      47.813  15.530  74.254  1.00 39.23           C
ANISOU 2479  CA  LYS B 228     4406   6544   3956     74    -15   -279       C
ATOM   2480  CB  LYS B 228      47.123  14.173  74.218  1.00 39.18           C
ANISOU 2480  CB  LYS B 228     4433   6496   3956     17     63   -367       C
ATOM   2481  CG  LYS B 228      47.464  13.346  72.984  1.00 41.08           C
ANISOU 2481  CG  LYS B 228     4841   6678   4090    -89    198   -448       C
ATOM   2482  CD  LYS B 228      48.860  12.884  73.069  1.00 42.20           C
ANISOU 2482  CD  LYS B 228     4998   6733   4301    -10    416   -412       C
ATOM   2483  CE  LYS B 228      49.219  11.682  72.226  1.00 43.38           C
ANISOU 2483  CE  LYS B 228     5304   6756   4420    -82    659   -518       C
ATOM   2484  NZ  LYS B 228      50.688  11.441  72.279  1.00 43.26           N
ANISOU 2484  NZ  LYS B 228     5256   6658   4520     33    883   -442       N
ATOM   2485  C   LYS B 228      47.395  16.361  73.022  1.00 41.82           C
ANISOU 2485  C   LYS B 228     4816   6914   4157     -5   -147   -268       C
ATOM   2486  O   LYS B 228      48.246  16.545  72.134  1.00 42.24           O
[truncated: 96,570 more chars]
